# Supplementary material for: Insect Assemblage and Insect–Plant Relationships in a Cultivated Guayule (Parthenium argentatum A. Gray) Plot in Spain
Source: Insects. 2025 Aug 4;16(8):808. doi: 10.3390/insects16080808 (PMC12386430; doi:10.3390/insects16080808)
Supplement: Supplementary file 1 [file insects-16-00808-s001.zip]

Archive with 2 entries (2 files):
- Supplementary Table S2. Functions.xlsx
- Supplementary Table S1. Identification.xlsx
