# Supplementary material for: Insect Assemblage and Insect–Plant Relationships in a Cultivated Guayule (Parthenium argentatum A. Gray) Plot in Spain
Source: Insects. 2025 Aug 4;16(8):808. doi: 10.3390/insects16080808 (PMC12386430; doi:10.3390/insects16080808)
Supplement: Supplementary file 1 [file insects-16-00808-s001.zip › Supplementary Table S2. Functions.xlsx]

## Sheet: Hoja1
Order	Family	Species	Function (adults)	Function (larvae)
Odonata	Lestidae	Lestes sp.	Depredador	Depredador en medio acuático
Orthoptera	Acrididae	Oedipoda charpentieri	Defoliator	Defoliator
	Acrididae	Oedipoda caerulescens	Defoliator	Defoliator
	Acrididae	Anacridium aegyptium	Defoliator	Defoliator
	Acrididae	Aiolopus sp.	Defoliator	Defoliator
	Acrididae	Dociostaurus sp.	Defoliator	Defoliator
	Acrididae	Calliptamus italicus	Defoliator	Defoliator
	Acrididae	Calliptamus wattenwylianus	Defoliator	Defoliator
	Acrididae	Chorthippus	Defoliator	Defoliator
	Pyrgomorphidae	Pyrgomorpha conica	Defoliator	Defoliator
	Tettigoniidae	Platycleis sp.1	Defoliator, Predator	Defoliator, Predator
	Tettigoniidae	Platycleis sp.2	Defoliator, Predator	Defoliator, Predator
	Tettigoniidae	Ephippiger sp.	Defoliator, Predator	Defoliator, Predator
Dermaptera	Labiduridae	Forcipula sp.	Predator	Predator
Blattaria		"Blattaria"	Detritivore	Detritivore
Mantodea	Amelidae	Apteromantis aptera	Predator	Predator
	Empusidae	Empusa pennata	Predator	Predator
Hemiptera	Membracidae	Membracidae sp.	Sucking	Sucking
	Cicadellidae	Cicadellidae sp.1	Sucking	Sucking
	Cicadellidae	Cicadellidae sp.2	Sucking	Sucking
	Cicadellidae	Empoasca (Cicadellidae sp.3)	Sucking	Sucking
	Cicadellidae	Cicadellidae sp.4	Sucking	Sucking
	Cicadellidae	Cicadellidae sp.5	Sucking	Sucking
	Cicadellidae	Cicadellidae sp.6	Sucking	Sucking
	Aphrophoridae	Aphrophoridae sp.	Sucking	Sucking
	Dictyopharidae	Dictyophara sp.	Sucking	Sucking
	Issidae	Issidae sp.1	Sucking	Sucking
	Issidae	Issidae sp.2	Sucking	Sucking
	Issidae	Issidae sp.3	Sucking	Sucking
	Issidae	Issidae sp.4	Sucking	Sucking
	Issidae	Issidae sp.5	Sucking	Sucking
	Issidae	Issidae sp.6	Sucking	Sucking
	Issidae	Issidae sp.7	Sucking	Sucking
	Aphididae	Aphididae sp.1	Sucking	Sucking
	Aphididae	Aphididae sp.2	Sucking	Sucking
	Aphididae	Aphididae sp.3	Sucking	Sucking
	Aphididae	Aphididae sp.4	Sucking	Sucking
	Aphididae	Aphididae sp.5	Sucking	Sucking
	Aphididae	Aphididae sp.6	Sucking	Sucking
	Psyllidae	Psyllidae sp.	Sucking	Sucking
	Pentatomidae	Pentatomidae sp.	Sucking	Sucking
	Pentatomidae	Carpocoris sp.	Sucking	Sucking
	Rhopalidae	Rhopalidae sp.	Sucking, Frugivore	Sucking
	Lygaeidae	Lygaeidae sp.1	Sucking	Sucking
	Lygaeidae	Lygaeidae sp.2	Sucking	Sucking
	Lygaeidae	Lygaeidae sp.3	Sucking	Sucking
	Lygaeidae	Spilostethus pandurus	Sucking	Sucking
	Miridae	Miridae sp.1	Sucking	Sucking
	Miridae	Miridae sp.2	Sucking	Sucking
	Miridae	Miridae sp.3	Sucking	Sucking
	Miridae	Miridae sp.4	Sucking	Sucking
	Miridae	Miridae sp.5	Sucking	Sucking
	Miridae	Miridae sp.6	Sucking	Sucking
	Miridae	Miridae sp.7	Sucking	Sucking
	Miridae	Miridae sp.8	Sucking	Sucking
	Miridae	Miridae sp.9	Sucking	Sucking
	Miridae	Miridae sp.10	Sucking	Sucking
	Miridae	Miridae sp.11	Sucking	Sucking
	Miridae	Miridae sp.12	Sucking	Sucking
	Miridae	Miridae sp.13	Sucking	Sucking
	Miridae	Miridae sp.14	Sucking	Sucking
	Miridae	Miridae sp.15	Sucking	Sucking
	Reduviidae	Reduviidae sp.	Predator	Predator
	Reduviidae	Peirates stridulus	Predator	Predator
	Anthocoridae	Anthocoridae sp.1	Predator	Predator
	Anthocoridae	Anthocoridae sp.2	Predator	Predator
	Anthocoridae	Anthocoridae sp.3	Predator	Predator
	Anthocoridae	Orius laevigatus	Predator	Predator
	Scutelleridae	Scutelleridae sp.	Sucking	Sucking
Thysanoptera		"Thrips"	Sucking	Sucking
Neuroptera	Chrysopidae	Chrysopa sp.	Predator	Predator
Lepidoptera	Tineidae	Tineidae sp.	Possible pollinator	Detritivores
	Pterophoridae	Pterophoridae sp.	Possible pollinator	Phytophagous
	Pieridae	Pieris rapae	Possible pollinator	Phytophagous
	Gelechiidae	Gelechiidae sp.1	Possible pollinator	Phytophagous
	Gelechiidae	Gelechiidae sp.2	Possible pollinator	Phytophagous
	Geometridae	Geometridae sp.	Possible pollinator	Phytophagous
	Geometridae	Idaea sp.	Possible pollinator	Phytophagous
	Geometridae	Idaea luteolaria	Possible pollinator	Phytophagous
	Geometridae	Idaea sericeata	Possible pollinator	Phytophagous
	Geometridae	Rhodometra sacraria	Possible pollinator	Phytophagous
	Gracillariidae	Gracillariidae sp.	Possible pollinator	Phytophagous
	Plutellidae	Plutella xylostella	Possible pollinator	Phytophagous
	Nymphalidae	Pyronia cecilia	Possible pollinator	Phytophagous
	Nymphalidae	Pyronia tithonus	Possible pollinator	Phytophagous
	Lycaenidae	Aricia cramera	Possible pollinator	Phytophagous
	Crambidae	Pyraustinae sp.	Possible pollinator	Phytophagous
	Crambidae	Evergestis frumentalis	Possible pollinator	Phytophagous
	Noctuidae	Unknown caterpillar	Possible pollinator	Phytophagous
	Noctuidae	Acontia lucida	Possible pollinator	Phytophagous
	Noctuidae	Emmelia trabealis	Possible pollinator	Phytophagous
	Noctuidae	Tyta luctuosa	Possible pollinator	Phytophagous
Diptera	Tipulidae	Tipulidae sp.1	Possible pollinator	Phytophagous from gramineous roots
	Chironomidae	Chironomidae sp.	Possible pollinator	Detritivore
	Bibionidae	Bibionidae sp.1	Possible pollinator	Detritivore
	Bibionidae	Bibionidae sp.2	Possible pollinator	Detritivore
	Bibionidae	Bibionidae sp.3	Possible pollinator	Detritivore
	Bibionidae	Bibionidae sp.4	Possible pollinator	Detritivore
	Bibionidae	Bibionidae sp.5	Possible pollinator	Detritivore
	Bibionidae	Bibionidae sp.6	Possible pollinator	Detritivore
	Bibionidae	Bibionidae sp.7	Possible pollinator	Detritivore
	Bombyliidae	Bombyliidae sp.	Possible pollinator	Predator
	Bombyliidae	Bombylius sp.1	Possible pollinator	Predator
	Bombyliidae	Bombylius sp.2	Possible pollinator	Predator
	Bombyliidae	Thyridantax sp.	Possible pollinator	Predator
	Dolichopodidae	Dolichopodidae sp.	Predator	Predator
	Syrphidae	Syrphidae sp.	Possible pollinator	Predator
	Syrphidae	Eupeodes corollae	Possible pollinator	Predator
	Syrphidae	Scaeva pyrastri	Possible pollinator	Predator
	Syrphidae	Chrysotoxum intermedium	Possible pollinator	Predator
	Syrphidae	Syritta pipiens	Possible pollinator	Phytophagous
	Syrphidae	Sphaerophoria scripta	Possible pollinator	Predator
	Syrphidae	Eristalis tenax	Possible pollinator	Aquatic life
	Syrphidae	Eristalini arbustorum	Possible pollinator	Aquatic life
	Syrphidae	Eristalini sp.	Possible pollinator	Aquatic life
	Phoridae	Phoridae sp.1	Possible pollinator	Parasitoid, Predator, Detritivore
	Phoridae	Phoridae sp.2	Possible pollinator	Parasitoid, Predator, Detritivore
	Phoridae	Phoridae sp.3	Possible pollinator	Parasitoid, Predator, Detritivore
	Phoridae	Phoridae sp.4	Possible pollinator	Parasitoid, Predator, Detritivore
	Phoridae	Phoridae sp.5	Possible pollinator	Parasitoid, Predator, Detritivore
	Phoridae	Phoridae sp.6	Possible pollinator	Parasitoid, Predator, Detritivore
	Phoridae	Phoridae sp.7	Possible pollinator	Parasitoid, Predator, Detritivore
	Sarcophagidae	Sarcophagidae sp.1	Parasitoid, Possible pollinator, Detritivore	Parasitoid
	Sarcophagidae	Sarcophagidae sp.2	Parasitoid, Possible pollinator, Detritivore	Parasitoid
	Sarcophagidae	Sarcophagidae sp.3	Parasitoid, Possible pollinator, Detritivore	Parasitoid
	Heleomyzidae	Heleomyzidae sp.	Detritivore, Possible pollinator	Detritivore
	Piophilidae	Piophilidae sp.	Possible pollinator	Detritivore
	Stratiomyidae	Stratiomyidae sp.	Detritivore, Possible pollinator	Detritivore
	Conopidae	Conopidae sp.1	Possible pollinator	Parasitoid
	Conopidae	Conopidae sp.2	Possible pollinator	Parasitoid
	Conopidae	Conopidae sp.3	Possible pollinator	Parasitoid
	Conopidae	Conopidae sp.4	Possible pollinator	Parasitoid
	Conopidae	Conopidae sp.5	Possible pollinator	Parasitoid
	Simuliidae	Simuliidae sp.	Possible pollinator	Aquatic life
	Agromyzidae	Agromyzidae sp.	Possible pollinator	Phytophagous
	Lonchaeidae	Lonchaeidae sp.1	Possible pollinator	Phytophagous
	Lonchaeidae	Lonchaeidae sp.2	Possible pollinator	Phytophagous
	Lonchaeidae	Lonchaeidae sp.3	Possible pollinator	Phytophagous
	Pipunculidae	Pipunculidae sp.1	Possible pollinator	Parasitoid
	Pipunculidae	Pipunculidae sp.2	Possible pollinator	Parasitoid
	Pipunculidae	Pipunculidae sp.3	Possible pollinator	Parasitoid
	Milichiidae	Milichiidae sp.	Parasitoid, Predator	Detritivore
	Drosophilidae	Drosophilidae sp.1	Possible pollinator	Frugivore
	Drosophilidae	Drosophilidae sp.2	Possible pollinator	Frugivore
	Drosophilidae	Drosophilidae sp.3	Possible pollinator	Frugivore
	Drosophilidae	Drosophilidae sp.4	Possible pollinator	Frugivore
	Drosophilidae	Drosophilidae sp.5	Possible pollinator	Frugivore
	Drosophilidae	Drosophilidae sp.6	Possible pollinator	Frugivore
	Tephritidae	Tephritidae sp.1	Possible pollinator	Frugivore, Detritivore
	Tephritidae	Tephritidae sp.2	Possible pollinator	Frugivore, Detritivore
	Tephritidae	Tephritidae sp.3	Possible pollinator	Frugivore, Detritivore
	Tephritidae	Tephritidae sp.4	Possible pollinator	Frugivore, Detritivore
	Tachinidae	Tachinidae sp.1	Possible pollinator	Parasitoid
	Tachinidae	Tachinidae sp.2	Possible pollinator	Parasitoid
	Tachinidae	Tachinidae sp.3	Possible pollinator	Parasitoid
	Tachinidae	Tachinidae sp.4	Possible pollinator	Parasitoid
	Tachinidae	Tachinidae sp.5	Possible pollinator	Parasitoid
	Tachinidae	Cylindromyia sp.	Possible pollinator	Parasitoid
	Calliphoridae	Calliphoridae sp.1	Possible pollinator	Detritivore
	Calliphoridae	Calliphoridae sp.2	Possible pollinator	Detritivore
	Calliphoridae	Calliphoridae sp.3	Possible pollinator	Detritivore
	Calliphoridae	Calliphoridae sp.4	Possible pollinator	Detritivore
	Calliphoridae	Calliphoridae sp.5	Possible pollinator	Detritivore
	Calliphoridae	Calliphoridae sp.6	Possible pollinator	Detritivore
	Calliphoridae	Calliphoridae sp.7	Possible pollinator	Detritivore
	Calliphoridae	Calliphoridae sp.8	Possible pollinator	Detritivore
	Calliphoridae	Calliphoridae sp.9	Possible pollinator	Detritivore
	Calliphoridae	Lucilia sp.1	Possible pollinator	Detritivore
	Calliphoridae	Lucilia sp.2	Possible pollinator	Detritivore
	Calliphoridae	Lucilia sp.3	Possible pollinator	Detritivore
	Therevidae	Thereva sp.1	Possible pollinator	Predator
	Therevidae	Thereva sp.2	Possible pollinator	Predator
	Muscidae	Muscidae sp.1	Detritivore, Possible pollinator
	Muscidae	Muscidae sp.2	Detritivore, Possible pollinator
	Muscidae	Muscidae sp.3	Detritivore, Possible pollinator
	Muscidae	Muscidae sp.4	Detritivore, Possible pollinator
	Muscidae	Muscidae sp.5	Detritivore, Possible pollinator
	Muscidae	Muscidae sp.6	Detritivore, Possible pollinator
	Muscidae	Muscidae sp.7	Detritivore, Possible pollinator
	Muscidae	Muscidae sp.8	Detritivore, Possible pollinator
	Muscidae	Muscidae sp.9	Detritivore, Possible pollinator
	Muscidae	Musca domestica	Detritivore, Possible pollinator
Hymenoptera	Tenthredinidae	Tenthredinidae sp.1	Predator	Defoliator
	Tenthredinidae	Tenthredinidae sp.2	Predator	Defoliator
	Tenthredinidae	Tenthredinidae sp.3	Predator	Defoliator
	Argidae	Arge melanochroa	Possible pollinator	Defoliator
	Argidae	Arge sp.	Possible pollinator	Defoliator
	Ichneumonidae	Ichneumonidae sp.1	Possible pollinator	Parasitoid
	Ichneumonidae	Ichneumonidae sp.2	Possible pollinator	Parasitoid
	Ichneumonidae	Amblyteles sp.	Possible pollinator	Parasitoid
	Braconidae	Braconidae sp.1	Possible pollinator	Parasitoid
	Braconidae	Braconidae sp.2	Possible pollinator	Parasitoid
	Braconidae	Braconidae sp.3	Possible pollinator	Parasitoid
	Braconidae	Braconidae sp.4	Possible pollinator	Parasitoid
	Braconidae	Braconidae sp.5	Possible pollinator	Parasitoid
	Braconidae	Braconidae sp.6	Possible pollinator	Parasitoid
	Braconidae	Braconidae sp.7	Possible pollinator	Parasitoid
	Pompilidae	Pompilidae sp.	Possible pollinator	Predator
	Torymidae	Torymidae sp.	Possible pollinator	Parasitoid
	Gasteruptiidae	Gasteruption sp.1	Possible pollinator	Parasitoid
	Gasteruptiidae	Gasteruption sp.2	Possible pollinator	Parasitoid
	Gasteruptiidae	Gasteruption sp.3	Possible pollinator	Parasitoid
	Gasteruptiidae	Gasteruption sp.4	Possible pollinator	Parasitoid
	Gasteruptiidae	Gasteruption sp.5	Possible pollinator	Parasitoid
	Gasteruptiidae	Gasteruption sp.6	Possible pollinator	Parasitoid
	Chrysididae	Chrysididae sp.	Possible pollinator	Parasitoid
	Chrysididae	Chrysis sp.	Possible pollinator	Parasitoid
	Aphelinidae	Aphelinidae sp.1	Possible pollinator	Parasitoid
	Aphelinidae	Aphelinidae sp.2	Possible pollinator	Parasitoid
	Aphelinidae	Aphelinidae sp.3	Possible pollinator	Parasitoid
	Aphelinidae	Aphelinidae sp.4	Possible pollinator	Parasitoid
	Aphelinidae	Aphelinidae sp.5	Possible pollinator	Parasitoid
	Evaniidae	Evaniidae sp.	Possible pollinator	Parasitoid
	Trichogrammatidae	Trichogrammatidae sp.1	Possible pollinator	Parasitoid
	Trichogrammatidae	Trichogrammatidae sp.2	Possible pollinator	Parasitoid
	Trichogrammatidae	Trichogrammatidae sp.3	Possible pollinator	Parasitoid
	Trichogrammatidae	Trichogrammatidae sp.4	Possible pollinator	Parasitoid
	Trichogrammatidae	Trichogrammatidae sp.5	Possible pollinator	Parasitoid
	Trichogrammatidae	Trichogrammatidae sp.6	Possible pollinator	Parasitoid
	Vespidae	Polistes gallicus	Predator, Possible pollinator, Detritivore
	Vespidae	Eumeninae sp.	Predator, Possible pollinator	Predator
	Vespidae	Eumenes sp.1	Predator, Possible pollinator	Predator
	Vespidae	Eumenes sp.2	Predator, Possible pollinator	Predator
	Crabronidae	Cerceris sp.	Predator	Predator
	Formicidae	Formicidae sp.1	Predator, Possible pollinator, Detritivore, Phytophagous
	Formicidae	Camponotus sp.	Predator	Predator
	Formicidae	Formicidae sp.3	Predator, Possible pollinator, Detritivore, Phytophagous
	Formicidae	Formicidae sp.4	Predator, Possible pollinator, Detritivore, Phytophagous
	Formicidae	Formicidae sp.5	Predator, Possible pollinator, Detritivore, Phytophagous
	Andrenidae	Andrena sp.1	Possible pollinator
	Andrenidae	Andrena sp.2	Possible pollinator
	Andrenidae	Andrena sp.3	Possible pollinator
	Andrenidae	Andrena sp.4	Possible pollinator
	Andrenidae	Andrena sp.5	Possible pollinator
	Andrenidae	Andrenidae sp.6	Possible pollinator
	Andrenidae	Andrenidae sp.7	Possible pollinator
	Andrenidae	Andrenidae sp.8	Possible pollinator
	Andrenidae	Andrenidae sp.9	Possible pollinator
	Andrenidae	Andrenidae sp.10	Possible pollinator
	Andrenidae	Andrenidae sp.11	Possible pollinator
	Andrenidae	Andrenidae sp.12	Possible pollinator
	Andrenidae	Andrenidae sp.13	Possible pollinator
	Andrenidae	Andrenidae sp.14	Possible pollinator
	Andrenidae	Panurgus sp.	Possible pollinator
	Halictidae	Halictidae sp.1	Possible pollinator	Parasitoid
	Halictidae	Halictidae sp.2	Possible pollinator	Parasitoid
	Halictidae	Halictidae sp.3	Possible pollinator	Parasitoid
	Halictidae	Halictidae sp.4	Possible pollinator	Parasitoid
	Halictidae	Halictidae sp.5	Possible pollinator	Parasitoid
	Halictidae	Halictidae sp.6	Possible pollinator	Parasitoid
	Halictidae	Halictidae sp.7	Possible pollinator	Parasitoid
	Halictidae	Halictidae sp.8	Possible pollinator	Parasitoid
	Halictidae	Halictidae sp.9	Possible pollinator	Parasitoid
	Halictidae	Lasioglossum sp.1	Possible pollinator	Parasitoid
	Halictidae	Lasioglossum sp.2	Possible pollinator	Parasitoid
	Halictidae	Lasioglossum sp.3	Possible pollinator	Parasitoid
	Halictidae	Lasioglossum sp.4	Possible pollinator	Parasitoid
	Halictidae	Sphecodes sp.	Possible pollinator	Parasitoid
	Apidae	Apidae Anthophorini sp.1	Possible pollinator
	Apidae	Apidae Anthophorini sp.2	Possible pollinator
	Apidae	Apidae Anthophorini sp.3	Possible pollinator
	Apidae	Apidae Anthophorini sp.4	Possible pollinator
	Apidae	Apidae sp.5	Possible pollinator
	Apidae	Apidae sp.6	Possible pollinator
	Apidae	Nomada basalis	Possible pollinator	Parasitoid
	Apidae	Ceratina sp.1	Possible pollinator
	Apidae	Ceratina sp.2	Possible pollinator
	Apidae	Ceratina sp.3	Possible pollinator
	Apidae	Xylocopa violacea	Possible pollinator
	Apidae	Eucera sp.1	Possible pollinator
	Apidae	Eucera sp.2	Possible pollinator
	Apidae	Thyreus	Possible pollinator	Parasitoid
Coleoptera	Staphylinidae	Staphylinidae sp.1	Predator
	Staphylinidae	Staphylinidae sp.2	Predator
	Staphylinidae	Staphylinidae sp.3	Predator
	Scarabaeidae	Tropinota hirta	Possible pollinator	Detritivore
	Scarabaeidae	Potosia sp.	Possible pollinator	Detritivore
	Scarabaeidae	Oxythyrea funesta	Possible pollinator	Feeds on roots
	Buprestidae	Anthaxia sp.1	Phytophagous, Possible pollinator	Feeds on roots
	Buprestidae	Acmaeodera sp.1	Phytophagous, Possible pollinator	Feeds on roots
	Buprestidae	Acmaeodera sp.2	Phytophagous, Possible pollinator	Feeds on roots
	Buprestidae	Anthaxia hungarica	Possible pollinator	Perforates branches and trunks of Q. ilex
	Buprestidae	Anthaxia sp.2	Possible pollinator	Phytophagous
	Buprestidae	Anthaxia millefolii	Possible pollinator	Phytophagous
	Buprestidae	Anthaxia sp.3	Possible pollinator	Phytophagous
	Buprestidae	Acmaeodera pulchra	Possible pollinator	Phytophagous
	Buprestidae	Acmaeodera degener	Possible pollinator	Phytophagous
	Elateridae	Elateridae sp.	Phytophagous, Possible pollinator	Feeds on roots
	Cantharidae	Cantharidae sp.	Possible pollinator	Phytophagous
	Dermestidae	Dermestidae sp.	Possible pollinator	Detritivore
	Dermestidae	Dermestes sp.	Possible pollinator	Detritivore
	Dermestidae	Anthrenus sp.1	Possible pollinator	Detritivore
	Dermestidae	Anthrenus sp.2	Possible pollinator	Detritivore
	Dermestidae	Anthrenus sp.3	Possible pollinator	Detritivore
	Dermestidae	Anthrenus sp.4	Possible pollinator	Detritivore
	Dermestidae	Anthrenus sp.5	Possible pollinator	Detritivore
	Dermestidae	Anthrenus sp.6	Possible pollinator	Detritivore
	Dermestidae	Anthrenus sp.7	Possible pollinator	Detritivore
	Dermestidae	Anthrenus sp.8	Possible pollinator	Detritivore
	Tenebrionoidae	Heliotaurus ruficollis	Possible pollinator	Detritivore
	Mordellidae	Mordellidae sp.1	Possible pollinator	Detritivore
	Mordellidae	Mordellidae sp.2	Possible pollinator	Detritivore
	Mordellidae	Mordellidae sp.3	Possible pollinator	Detritivore
	Mordellidae	Mordellidae sp.4	Possible pollinator	Detritivore
	Mordellidae	Mordellidae sp.5	Possible pollinator	Detritivore
	Mordellidae	Mordellidae sp.6	Possible pollinator	Detritivore
	Lymexylidae	Lymexylidae sp.	Fitófago and Detritivore	Phytophagous, Detritivore
	Cucujidae	Cucujidae sp.	Fitófago, Detritivore, Predator	Phytophagous, Detritivore
	Oedemeridae	Oedemera sp.	Possible pollinator
	Curculionidae	Mecinini sp.	Possible pollinator	Phytophagous
	Curculionidae	Scolytinae sp.	Possible pollinator	Phytophagous
	Curculionidae	Cleopomiarus sp.	Possible pollinator	Phytophagous
	Cleridae	Cleridae sp.	Predator, Possible pollinator	Detritivore
	Cleridae	Trichodes flavocinctus	Predator, Possible pollinator	Parasitoid
	Cleridae	Trichodes octopunctatus	Predator, Possible pollinator	Parasitoid
	Cleridae	Trichodes alvearius	Predator, Possible pollinator	Parasitoid
	Meloidae	Meloidae sp.	Possible pollinator	Predator
	Meloidae	Berberomeloe majalis	*Found in soil. Does not interact with the plant	Parasitoid
	Meloidae	Cerocoma sp.	Possible pollinator	Predator
	Melyridae	Melyridae sp.	Possible pollinator	Predator
	Melyridae	Malachiinae sp. 1	Possible pollinator	Predator
	Melyridae	Malachiinae sp. 2	Possible pollinator	Predator
	Melyridae	Malachiinae sp. 3	Possible pollinator	Predator
	Melyridae	Malachiinae sp. 4	Possible pollinator	Predator
	Melyridae	Malachiinae sp. 5	Possible pollinator	Predator
	Melyridae	Malachiinae sp. 6	Possible pollinator	Predator
	Melyridae	Malachiinae sp. 7	Possible pollinator	Predator
	Melyridae	Malachius sp. 1	Possible pollinator	Predator
	Melyridae	Malachius sp. 2	Possible pollinator	Predator
	Melyridae	Malachius bipustulatus	Possible pollinator	Predator
	Melyridae	Dasytinae sp.	Possible pollinator	Predator
	Melyridae	Enicopus sp.	Possible pollinator	Predator
	Ptinidae	Ptinidae sp.	Possible pollinator	Xylophage, Detritivore
	Ptinidae	Anobiinae sp.	Possible pollinator	Xylophage, Detritivore
	Anthribidae	Bruchela sp.	Possible pollinator	Detritivore
	Brentidae	Apioninae sp.	Xylophage, makes guts
	Anthicidae	Anthicidae sp.	Detritivore, Possible pollinator, Predator	Detritivore, Possible pollinator, Predator
	Coccinellidae	Coccinellidae sp.	Possible pollinator, Predator	Predator
	Coccinellidae	Coccinella septempunctata	Possible pollinator, Predator	Predator
	Coccinellidae	Adalia sp.1	Possible pollinator, Predator	Predator
	Coccinellidae	Adalia sp.2	Possible pollinator, Predator	Predator
	Coccinellidae	Adalia bipunctata	Possible pollinator, Predator	Predator
	Cerambycidae	Agapanthia sp.1	Phytophagous	Phytophagous
	Cerambycidae	Agapanthia cardui	Phytophagous	Phytophagous
	Cerambycidae	Certallum ebulinum	Phytophagous	Phytophagous
	Cerambycidae	Nustera distigma	Phytophagous	Phytophagous
	Nitidulidae	Nitidulidae sp.1	Detritivore, Predator, Sucking
	Nitidulidae	Nitidulidae sp.2	Detritivore, Predator, Sucking
	Nitidulidae	Nitidulidae sp.3	Detritivore, Predator, Sucking
	Chrysomelidae	Alticini sp.	Xylophage	Feeds on roots
	Chrysomelidae	Cryptocephalus rugicollis	Defoliator	Detritivore
	Chrysomelidae	Cryptocephalus crassus	Xylophage	Feeds on roots
	Chrysomelidae	Labidostomis lusitanica	Defoliator	Detritivore
	Chrysomelidae	Lachnaia sp.	Defoliator	Detritivore
	Chrysomelidae	Bruchinae sp.	Defoliator	Detritivore
	Chrysomelidae	Bruchidius cinearescens	Defoliator	Detritivore
	Chrysomelidae	Spermophagus sp.	Defoliator	Detritivore
