# Supplementary material for: Insect Assemblage and Insect–Plant Relationships in a Cultivated Guayule (Parthenium argentatum A. Gray) Plot in Spain
Source: Insects. 2025 Aug 4;16(8):808. doi: 10.3390/insects16080808 (PMC12386430; doi:10.3390/insects16080808)
Supplement: Supplementary file 1 [file insects-16-00808-s001.zip › Supplementary Table S1. Identification.xlsx]

## Sheet: total
Capture type	Order	Suborder	Infraorder	Superfamily	Family	Subfamily	Tribe	Genus	Species	Total number
Butterfly catcher sleeve	Coleoptera	Polyphaga	Cucujiformia	Cleroidea	Melyridae	Malachiinae	Malachiini	Malachius	Malachius bipustulatus	2
Butterfly catcher sleeve	Coleoptera	Polyphaga	Cucujiformia	Cleroidea	Melyridae	Dasytinae				1
Butterfly catcher sleeve	Coleoptera	Polyphaga	Bostrichiformia	Bostrichoidea	Dermestidae	Megatominae	Anthrenini	Anthrenus	Anthrenus sp.	2
Butterfly catcher sleeve	Coleoptera	Polyphaga	Bostrichiformia	Bostrichoidea	Dermestidae	Megatominae	Anthrenini	Anthrenus	Anthrenus sp.2	1
Butterfly catcher sleeve	Coleoptera	Polyphaga	Cucujiformia	Chrysomeloidea	Cerambycidae	Lamiinae	Agapanthiini	Agapahantia	Agaphantia sp.	1
Butterfly catcher sleeve	Coleoptera	Polyphaga	Cucujiformia	Tenebronoidea	Tenebrionoidae	Alleculinae	Cteniopodini	Heliotaurus	Heliotaurus ruficollis	4
Butterfly catcher sleeve	Coleoptera	Polyphaga	Staphyliniformia	Staphylinoidea	Staphylinidae					4
Butterfly catcher sleeve	Coleoptera	Polyphaga	Staphyliniformia	Staphylinoidea	Staphylinidae					1
Butterfly catcher sleeve	Coleoptera									1
Butterfly catcher sleeve	Coleoptera	Polyphaga	Staphyliniformia	Staphylinoidea	Staphylinidae					3
Butterfly catcher sleeve	Hemiptera	Heteroptera	Cimicomorpha	Mirioidea	Miridae				"ninfa"	1
Butterfly catcher sleeve	Coleoptera								fragmento imposible de identificar	1
Butterfly catcher sleeve	Coleoptera	Polyphaga	Cucujiformia	Cucujoidea	Nitidulidae	Nitidulinae				1
Butterfly catcher sleeve	Hemiptera	Heteroptera	Pentatomomorpha	Lygaeoidea	Lygaeidae				"ninfa"	1
Butterfly catcher sleeve	Thysanoptera								"trips"	1
Butterfly catcher sleeve	Lepidoptera	Glossata	Heteroneura	Gelechioidea	Gelechiidae					29
Butterfly catcher sleeve	Hymenoptera	Symphyta		Tenthredinoidea	Tenthredinidae					1
Butterfly catcher sleeve	Hymenoptera	Apocrita	Proctotrupomorpha	Chalcidoidea	Aphelinidae					1
Butterfly catcher sleeve	Hymenoptera	Apocrita		Ichneumonoidea	Ichneumonidae					1
Butterfly catcher sleeve	Hymenoptera	Apocrita		Apoidea	Halictidae			Sphecodes	Sphecodes sp.	2
Butterfly catcher sleeve	Hymenoptera	Apocrita		Apoidea	Andrenidae					1
Butterfly catcher sleeve	Hymenoptera	Apocrita		Apoidea	Andrenidae	Andreninae		Andrena		1
Butterfly catcher sleeve	Hymenoptera	Apocrita	Aculeata	Vespoidea	Vespidae	Polistinae	Polistini	Polistes	Polistes gallicus	5
Butterfly catcher sleeve	Hymenoptera	Apocrita	Aculeata	Vespoidea	Vespidae	Eumeninae		Eumenes	Eumenes sp.	1
Butterfly catcher sleeve	Diptera	Brachycera	Muscomorpha	Syrphoidea	Syrphidae	Eristalinae	Milesiini	Syritta	Syritta pipiens	5
Butterfly catcher sleeve	Diptera	Brachycera	Muscomorpha	Muscoidea	Muscidae	Muscinae	Muscini	Musca	Musca domestica	19
Butterfly catcher sleeve	Diptera	Brachycera	Muscomorpha	Muscoidea	Muscidae					1
Butterfly catcher sleeve	Diptera	Brachycera	Muscomorpha	Muscoidea	Muscidae					1
Butterfly catcher sleeve	Diptera	Brachycera	Asilomorpha	Asiloidea	Bombyliidae					1
Butterfly catcher sleeve	Diptera	Brachycera	Asilomorpha	Empidoidea	Dolichopodidae					1
Butterfly catcher sleeve	Diptera	Nematocera	Bibionomorpha		Bibionidae					2
Butterfly catcher sleeve	Hemiptera	Sternorrhyncha		Aphidoidea	Aphididae					1
Pan traps	Coleoptera	Polyphaga	Cucujiformia	Chrysomeloidea	Chrysomelidae	Cryptocephalinae	Cryptocephalini	Cryptocephalus	C.rugicollis?	1
Pan traps	Coleoptera	Polyphaga	Cucujiformia	Chrysomeloidea	Chrysomelidae	Cryptocephalinae	Cryptocephalini	Cryptocephalus	C.rugicollis?	1
Pan traps	Coleoptera	Polyphaga	Cucujiformia	Chrysomeloidea	Chrysomelidae	Cryptocephalinae	Cryptocephalini	Cryptocephalus	C.rugicollis?	1
Pan traps	Coleoptera	Polyphaga	Cucujiformia	Chrysomeloidea	Chrysomelidae	Cryptocephalinae	Cryptocephalini	Cryptocephalus	C.rugicollis?	1
Pan traps	Coleoptera	Polyphaga	Cucujiformia	Cucujoidea	Nitidulidae					3
Pan traps	Coleoptera	Polyphaga	Cucujiformia	Coccinelloidea	Coccinellidae	Coccinellinae		Coccinella	Coccinella septempunctata	1
Pan traps	Coleoptera	Polyphaga	Cucujiformia	Cleroidea	Melyridae					1
Pan traps	Coleoptera	Polyphaga	Cucujiformia	Cleroidea	Melyridae					5
Pan traps	Coleoptera	Polyphaga	Elateriformia	Buprestoidea	Buprestidae	Buprestinae	Anthaxiini	Anthaxia		1
Pan traps	Coleoptera	Polyphaga	Cucujiformia	Tenebronoidea	Melyridae	Malachiinae				1
Pan traps	Coleoptera	Polyphaga	Cucujiformia	Tenebronoidea	Melyridae					1
Pan traps	Coleoptera	Polyphaga	Staphyliniformia	Staphylinoidea	Staphylinidae					1
Pan traps	Coleoptera	Polyphaga	Bostrichiformia	Bostrichoidea	Dermestidae	Megatominae	Anthrenini	Anthrenus	Anthrenus sp.3	5
Pan traps	Coleoptera	Polyphaga	Cucujiformia	Cleroidea	Cleridae	Clerinae		Trichodes	Trichodes octopunctatus	1
Pan traps	Coleoptera	Polyphaga	Cucujiformia	Cleroidea	Cleridae	Clerinae		Trichodes	Trichodes octopunctatus	1
Pan traps	Coleoptera	Polyphaga	Elateriformia	Buprestoidea	Buprestidae					1
Pan traps	Coleoptera	Polyphaga	Elateriformia	Buprestoidea	Buprestidae					1
Pan traps	Coleoptera	Polyphaga	Elateriformia	Buprestoidea	Buprestidae			Buprestis		1
Pan traps	Coleoptera	Polyphaga	Elateriformia	Buprestoidea	Buprestidae	Buprestinae	Anthaxiini	Anthaxia	Anthaxia salicis	2
Pan traps	Coleoptera	Polyphaga	Scarabaeiformia	Scarabaeoidea	Scarabaeidae	Cetoniinae	Cetoniini	Tropinota	Tropinota hirta	6
Pan traps	Hymenoptera	Symphyta		Tenthredinoidea	Tenthredinidae	Tenthredininae	Tenthredinini	Tenthredo		7
Pan traps	Hymenoptera	Symphyta		Tenthredinoidea	Tenthredinidae	Tenthredininae	Tenthredinini			4
Pan traps	Hymenoptera	Apocrita		Apoidea	Andrenidae	Andreninae		Andrena		9
Pan traps	Hymenoptera	Apocrita		Apoidea	Apidae		Anthophorini	Anthophora		4
Pan traps	Hymenoptera	Apocrita		Apoidea	Apidae		Anthophorini	Anthophora		2
Pan traps	Hymenoptera	Apocrita		Apoidea	Apidae		Anthophorini	Anthophora		1
Pan traps	Hymenoptera	Apocrita		Apoidea	Apidae		Ceratinini	Ceratina		2
Pan traps	Hymenoptera	Apocrita		Apoidea	Apidae					1
Pan traps	Hymenoptera	Apocrita		Ichneumonoidea	Braconidae					1
Pan traps	Hymenoptera	Apocrita		Apoidea	Apidae					10
Pan traps	Coleoptera	Polyphaga	Staphyliniformia	Staphylinoidea	Staphylinidae					1
Pan traps	Hymenoptera	Apocrita		Apoidea	Apidae					2
Pan traps	Coleoptera	Polyphaga	Staphyliniformia	Staphylinoidea	Staphylinidae					1
Pan traps	Hymenoptera	Apocrita		Chalcidoidea	Aphelinidae					1
Pan traps	Hymenoptera	Apocrita		Chalcidoidea	Trichogrammatidae					4
Pan traps	Hymenoptera	Symphyta		Tenthredinoidea	Tenthredinidae					1
Pan traps	Hymenoptera	Apocrita		Apoidea	Apidae					1
Pan traps	Coleoptera	Polyphaga	Elateriformia	Elateroidea	Cantharidae					1
Pan traps	Hemiptera	Auchenorrhyncha	Cicadomorpha	Membracoidea	Cicadellidae					4
Pan traps	Diptera	Nematocera	Bibionomorpha	Bibionoidea	Bibionidae					1
Pan traps	Diptera	Brachycera	Asilomorpha	Asiloidea	Bombyliidae	Bombyliinae	Bombyliini	Bombylius	Bombylius sp.	1
Pan traps	Diptera	Brachycera	Muscomorpha	Muscoidea	Muscidae					1
Pan traps	Diptera	Brachycera	Muscomorpha	Muscoidea	Muscidae					1
Pan traps	Diptera	Brachycera	Muscomorpha	Muscoidea	Muscidae	Muscinae	Muscini	Musca	Musca domestica	19
Pan traps	Diptera			Oestroidea	Sarcophagidae					1
Pan traps	Diptera									1
Pan traps	Diptera			Ephidroidea	Drosophilidae					1
Pan traps	Diptera			Ephidroidea	Drosophilidae					1
Pan traps	Diptera			Ephidroidea	Drosophilidae					1
Pan traps	Diptera									1
Pan traps	Hymenoptera	Symphyta		Tenthredinoidea	Tenthredinidae					3
Pan traps	Hymenoptera	Symphyta		Tenthredinoidea	Tenthredinidae					4
Pan traps	Hymenoptera	Apocrita		Apoidea	Apidae		Anthophorini			1
Pan traps	Hymenoptera	Apocrita		Apoidea	Apidae		Anthophorini			1
Pan traps	Hymenoptera	Apocrita		Apoidea	Halictidae					1
Pan traps	Hymenoptera	Apocrita		Apoidea	Halictidae					2
Pan traps	Hymenoptera	Apocrita		Apoidea	Halictidae					3
Pan traps	Hymenoptera	Apocrita		Apoidea	Apidae		Anthophorini			3
Pan traps	Hymenoptera	Apocrita		Apoidea	Halictidae					2
Pan traps	Hymenoptera	Apocrita		Apoidea	Halictidae					1
Pan traps	Hymenoptera	Apocrita		Apoidea	Apidae		Anthophorini			1
Pan traps	Hymenoptera	Apocrita		Apoidea	Apidae		Anthophorini			1
Pan traps	Hymenoptera	Apocrita		Apoidea	Apidae		Anthophorini			1
Pan traps	Hymenoptera	Apocrita		Apoidea	Apidae		Anthophorini			1
Pan traps	Hymenoptera	Apocrita		Apoidea	Apidae	Xylocopinae	Ceratinini	Ceratina		1
Pan traps	Hymenoptera	Apocrita		Apoidea	Apidae		Anthophorini			1
Pan traps	Hymenoptera	Apocrita		Apoidea						1
Pan traps	Hymenoptera	Apocrita		Apoidea						1
Pan traps	Hymenoptera	Apocrita		Apoidea						1
Pan traps	Hymenoptera	Apocrita		Apoidea						1
Pan traps	Coleoptera	Polyphaga	Cucujiformia	Chrysomeloidea	Chrysomelidae	Cryptocephalinae	Cryptocephalini	Cryptocephalus		2
Pan traps	Coleoptera	Polyphaga	Cucujiformia	Chrysomeloidea	Chrysomelidae	Cryptocephalinae	Cryptocephalini	Cryptocephalus		4
Pan traps	Coleoptera	Polyphaga	Cucujiformia	Chrysomeloidea	Chrysomelidae	Clytrinae	Clytrini	Lachnaia		1
Pan traps	Coleoptera	Polyphaga	Cucujiformia	Cleroidea	Cleridae	Clerinae		Trichodes	Trichodes octopunctatus	2
Pan traps	Coleoptera	Polyphaga	Cucujiformia	Coccinelloidea	Coccinellidae	Coccinellinae		Coccinella	Coccinella septempunctata	1
Pan traps	Coleoptera	Polyphaga	Scarabaeiformia	Scarabaeoidea	Scarabaeidae	Cetoniinae	Cetoniini	Oxythyrea	Oxythyrea funesta	6
Pan traps	Coleoptera	Polyphaga	Scarabaeiformia	Scarabaeoidea	Scarabaeidae	Cetoniinae	Cetoniini	Tropinota	Tropinota hirta	5
Pan traps	Coleoptera	Polyphaga	Cucujiformia	Cleroidea	Melyridae	Malachiinae	Malachiini	Malachius		3
Pan traps	Coleoptera	Polyphaga	Cucujiformia	Cleroidea	Melyridae	Malachiinae	Malachiini	Malachius		1
Pan traps	Coleoptera	Polyphaga	Elateriformia	Buprestoidea	Buprestidae					1
Pan traps	Coleoptera	Polyphaga	Cucujiformia	Cleroidea	Melyridae	Malachiinae				1
Pan traps	Coleoptera	Polyphaga	Elateriformia	Buprestoidea	Buprestidae	Buprestinae	Anthaxiini	Anthaxia		3
Pan traps	Coleoptera	Polyphaga	Elateriformia	Buprestoidea	Buprestidae	Polycestinae	Acmaeoderini	Acmaeodera		1
Pan traps	Coleoptera	Polyphaga	Cucujiformia	Cleroidea	Melyridae					1
Pan traps	Coleoptera	Polyphaga	Elateriformia	Buprestoidea	Buprestidae	Buprestinae	Anthaxiini	Anthaxia	Anthaxia hungarica	1
Pan traps	Coleoptera	Polyphaga	Cucujiformia	Cucujoidea	Nitidulidae?					1
Pan traps	Coleoptera	Polyphaga	Cucujiformia	Cucujoidea	Nitidulidae?					1
Pan traps	Coleoptera	Polyphaga	Cucujiformia	Cucujoidea	Nitidulidae?					1
Pan traps	Coleoptera	Polyphaga	Cucujiformia	Tenebronoidea	Mordellidae					1
Pan traps	Coleoptera	Polyphaga	Cucujiformia	Cucujoidea	Nitidulidae?					1
Pan traps	Coleoptera	Polyphaga	Bostrichiformia	Bostrichoidea	Dermestidae	Megatominae	Anthrenini	Anthrenus		1
Pan traps	Coleoptera	Polyphaga	Cucujiformia	Tenebronoidea	Mordellidae					1
Pan traps	Coleoptera	Polyphaga	Cucujiformia	Cucujoidea	Nitidulidae					1
Pan traps	Hemiptera	Heteroptera	Cimicomorpha	Reduvioidea	Reduviidae	Peiratinae		Peirates	Peirates stridulus	1
Pan traps	Diptera	Brachycera	Muscomorpha	Muscoidea	Muscidae					1
Pan traps	Diptera	Brachycera	Muscomorpha	Muscoidea	Muscidae					1
Pan traps	Diptera	Brachycera			Tachinidae					1
Pan traps	Diptera	Brachycera			Milichiidae					2
Pan traps	Diptera	Brachycera			Sarcophagidae					3
Pan traps	Diptera	Brachycera	Muscomorpha	Oestroidea	Calliphoridae					1
Pan traps	Diptera	Brachycera		Tephritoidea	Piophilidae					1
Pan traps	Diptera	Brachycera	Muscomorpha	Muscoidea	Muscidae					1
Pan traps	Diptera	Brachycera	Muscomorpha	Muscoidea	Muscidae					1
Pan traps	Diptera									1
Pan traps	Hymenoptera	Apocrita		Chrysidoidea	Chrysididae	Chrysidinae	Chrysidini	Chrysis		1
Pan traps	Diptera	Brachycera			Phoridae					1
Pan traps	Diptera	Nematocera	Bibionomorpha	Bibionoidea	Bibionidae					2
Pan traps	Diptera	Nematocera	Bibionomorpha	Bibionoidea	Bibionidae					1
Pan traps	Diptera	Brachycera			Phoridae					1
Pan traps	Diptera	Brachycera			Phoridae					1
Pan traps	Diptera	Nematocera	Bibionomorpha	Bibionoidea	Bibionidae					1
Pan traps	Diptera									1
Pan traps	Diptera									1
Pan traps	Diptera									1
Pan traps	Diptera									1
Pan traps	Diptera									1
Pan traps	Diptera									1
Pan traps	Diptera									1
Pan traps	Diptera									1
Pan traps	Diptera									1
Butterfly catcher sleeve	Coleoptera	Polyphaga	Cucujiformia	Chrysomeloidea	Chrysomelidae	Cryptocephalinae	Clytrini	Labidostomis	Labidostomis lusitanica	4
Butterfly catcher sleeve	Coleoptera	Polyphaga	Cucujiformia	Chrysomeloidea	Chrysomelidae	Cryptocephalinae	Cryptocephalini	Cryptocephalus		1
Butterfly catcher sleeve	Coleoptera	Polyphaga	Cucujiformia	Cleroidea	Oedemeridae	Oedemerinae	Oedemerini	Oedemera	(se lo lleva Enrique)	1
Butterfly catcher sleeve	Coleoptera	Polyphaga	Cucujiformia	Chrysomeloidea	Cerambycidae	Lamiinae	Agapanthiini	Agapanthia	Agaphantia cardui	2
Butterfly catcher sleeve	Coleoptera	Polyphaga	Cucujiformia	Tenebronoidea	Tenebrionoidae	Alleculinae	Cteniopodini	Heliotaurus	Heliotaurus ruficollis	7
Butterfly catcher sleeve	Coleoptera	Polyphaga	Cucujiformia	Tenebronoidea	Mordellidae					1
Butterfly catcher sleeve	Coleoptera	Polyphaga	Cucujiformia	Cucujoidea	Nitidulidae					1
Butterfly catcher sleeve	Coleoptera	Polyphaga	Cucujiformia	Cleroidea	Melyridae	Malachiinae				1
Butterfly catcher sleeve	Coleoptera	Polyphaga	Bostrichiformia	Bostrichoidea	Dermestidae	Megatominae	Anthrenini	Anthrenus		9
Butterfly catcher sleeve	Coleoptera	Polyphaga	Bostrichiformia	Bostrichoidea	Dermestidae					4
Butterfly catcher sleeve	Coleoptera	Polyphaga	Bostrichiformia	Bostrichoidea	Dermestidae	Megatominae	Anthrenini	Anthrenus		2
Butterfly catcher sleeve	Coleoptera	Polyphaga	Bostrichiformia	Bostrichoidea	Dermestidae	Megatominae	Anthrenini	Anthrenus		1
Butterfly catcher sleeve	Coleoptera	Polyphaga	Bostrichiformia	Bostrichoidea	Dermestidae	Megatominae	Anthrenini	Anthrenus		1
Butterfly catcher sleeve	Coleoptera	Polyphaga	Bostrichiformia	Bostrichoidea	Dermestidae					2
Butterfly catcher sleeve	Coleoptera	Polyphaga	Cucujiformia	Chrysomeloidea	Chrysomelidae	Bruchinae	Amblycerini	Spermophagus		1
Butterfly catcher sleeve	Coleoptera	Polyphaga	Cucujiformia	Cucujoidea	Nitidulidae					1
Butterfly catcher sleeve	Coleoptera	Polyphaga	Cucujiformia	Cucujoidea	Nitidulidae					3
Butterfly catcher sleeve	Coleoptera	Polyphaga	Cucujiformia	Cucujoidea	Nitidulidae					1
Butterfly catcher sleeve	Coleoptera	Polyphaga	Cucujiformia	Cucujoidea	Nitidulidae					1
Butterfly catcher sleeve	Coleoptera	Polyphaga	Staphyliniformia	Staphylinoidea	Staphylinidae					3
Butterfly catcher sleeve	Coleoptera	Polyphaga	Cucujiformia	Chrysomeloidea	Chrysomelidae	Galerucinae	Alticini			1
Butterfly catcher sleeve	Coleoptera									1
Butterfly catcher sleeve	Coleoptera	Polyphaga	Cucujiformia	Chrysomeloidea	Chrysomelidae	Galerucinae	Alticini			1
Butterfly catcher sleeve	Coleoptera	Polyphaga	Cucujiformia	Tenebronoidea	Mordellidae					1
Butterfly catcher sleeve	Hymenoptera	Apocrita		Evanioidea	Gasteruptiidae			Gasteruption		1
Butterfly catcher sleeve	Hymenoptera	Symphyta		Tenthredinoidea	Tenthredinidae	Tenthredininae	Tenthredinini	Tenthredo		1
Butterfly catcher sleeve	Diptera	Nematocera	Bibionomorpha	Bibionoidea	Bibionidae					1
Butterfly catcher sleeve	Diptera	Nematocera	Culicomorpha	Chironomoidea	Chironomidae					1
Butterfly catcher sleeve	Coleoptera	Polyphaga	Staphyliniformia	Staphylinoidea	Staphylinidae					1
Butterfly catcher sleeve	Diptera									1
Butterfly catcher sleeve	Diptera									1
Butterfly catcher sleeve	Diptera									1
Butterfly catcher sleeve	Diptera									1
Butterfly catcher sleeve	Diptera									1
Butterfly catcher sleeve	Diptera	Brachycera	Asilomorpha	Asiloidea	Bombyliidae	Bombyliinae	Bombyliini	Bombylius	Bombylius sp.	1
Butterfly catcher sleeve	Diptera	Brachycera	Asilomorpha	Asiloidea	Bombyliidae					1
Butterfly catcher sleeve	Diptera	Brachycera			Agromyzidae					1
Butterfly catcher sleeve	Diptera	Brachycera			Phoridae					1
Butterfly catcher sleeve	Diptera	Brachycera			Agromyzidae					2
Butterfly catcher sleeve	Diptera	Brachycera	Muscomorpha	Syrphoidea	Syrphidae	Syrphinae	Syrphini	Sphaerophoria	Sphaerophoria sp.	5
Butterfly catcher sleeve	Diptera	Brachycera	Muscomorpha	Syrphoidea	Syrphidae	Eristalinae	Milesiini	Syritta	Syritta sp.	4
Butterfly catcher sleeve	Diptera									1
Butterfly catcher sleeve	Diptera									1
Butterfly catcher sleeve	Diptera	Brachycera			Phoridae					1
Butterfly catcher sleeve	Coleoptera	Polyphaga	Cucujiformia	Cleroidea	Melyridae	Malachiinae				1
Butterfly catcher sleeve	Lepidoptera	Glossata	Heteroneura	Gelechioidea	Gelechiidae					33
Butterfly catcher sleeve	Orthoptera		Acrididea	Acridoidea	Acrididae	Cyrtacanthacridinae	Cyrtacanthacridini	Anacridium	Anacridium aegyptium	1
Pan traps	Hymenoptera	Apocrita		Apoidea	Halictidae					1
Pan traps	Hymenoptera	Apocrita		Apoidea	Apidae		Anthophorini	Anthophora		1
Pan traps	Hymenoptera	Apocrita		Apoidea	Apidae		Anthophorini	Anthophora		1
Pan traps	Hymenoptera	Apocrita		Apoidea	Apidae		Anthophorini	Anthophora		1
Pan traps	Hymenoptera	Apocrita		Apoidea	Apidae		Anthophorini	Anthophora		1
Pan traps	Hymenoptera	Apocrita		Apoidea	Apidae		Anthophorini	Anthophora		1
Pan traps	Hymenoptera	Apocrita		Apoidea	Apidae		Anthophorini	Anthophora		1
Pan traps	Hymenoptera	Apocrita		Apoidea	Halictidae					1
Pan traps	Hymenoptera	Apocrita		Apoidea	Halictidae					1
Pan traps	Hymenoptera	Apocrita		Apoidea	Andrenidae	Andreninae		Andrena		1
Pan traps	Hymenoptera	Apocrita		Apoidea	Apidae		Anthophorini			1
Pan traps	Hymenoptera	Apocrita		Apoidea	Apidae		Eucerini	Eucera		2
Pan traps	Hymenoptera	Apocrita		Apoidea	Andrenidae	Andreninae		Andrena		2
Pan traps	Hymenoptera	Apocrita		Apoidea	Andrenidae	Andreninae		Andrena		1
Pan traps	Hymenoptera	Apocrita		Apoidea	Andrenidae	Andreninae		Andrena		1
Pan traps	Hymenoptera	Apocrita		Apoidea	Andrenidae	Andreninae		Andrena		1
Pan traps	Hymenoptera	Apocrita		Apoidea	Apidae	Apinae	Melectini	Thyreus		1
Pan traps	Hymenoptera	Apocrita		Apoidea	Halictidae	Halictinae	Halictini	Lasioglossum		2
Pan traps	Hymenoptera	Apocrita		Apoidea	Halictidae	Halictinae	Halictini	Lasioglossum		5
Pan traps	Hymenoptera	Apocrita		Apoidea	Halictidae	Halictinae	Halictini	Lasioglossum		2
Pan traps	Hymenoptera	Apocrita		Apoidea	Halictidae	Halictinae	Halictini	Lasioglossum		1
Pan traps	Coleoptera	Polyphaga	Cucujiformia	Chrysomeloidea	Chrysomelidae	Cryptocephalinae	Cryptocephalini	Cryptocephalus		1
Pan traps	Coleoptera	Polyphaga	Cucujiformia	Chrysomeloidea	Chrysomelidae	Galerucinae	Alticini			1
Pan traps	Coleoptera	Polyphaga	Cucujiformia	Cleroidea	Melyridae	Malachiinae				1
Pan traps	Coleoptera								fragmento Imposible	1
Pan traps	Coleoptera	Polyphaga	Cucujiformia	Cucujoidea	Nitidulidae					2
Pan traps	Coleoptera	Polyphaga	Cucujiformia	Cucujoidea	Nitidulidae					2
Pan traps	Coleoptera	Polyphaga	Bostrichiformia	Bostrichoidea	Dermestidae	Megatominae	Anthrenini	Anthrenus		1
Pan traps	Diptera	Nematocera	Bibionomorpha	Bibionoidea	Bibionidae					1
Pan traps	Diptera	Nematocera	Bibionomorpha	Bibionoidea	Bibionidae					1
Pan traps	Diptera	Brachycera	Muscomorpha	Muscoidea	Muscidae					1
Pan traps	Diptera	Brachycera	Muscomorpha	Muscoidea	Muscidae					1
Pan traps	Diptera	Brachycera	Muscomorpha	Muscoidea	Muscidae					1
Pan traps	Diptera	Brachycera	Muscomorpha	Muscoidea	Muscidae	Muscinae	Muscini	Musca	Musca domestica	1
Pan traps	Diptera	Brachycera	Muscomorpha	Muscoidea	Muscidae					1
Pan traps	Diptera	Brachycera	Muscomorpha		Conopidae					1
Pan traps	Diptera	Nematocera	Bibionomorpha	Bibionoidea	Bibionidae					2
Pan traps	Diptera	Brachycera			Phoridae					4
Pan traps	Diptera	Brachycera			Phoridae					1
Pan traps	Diptera	Brachycera			Phoridae					1
Pan traps	Diptera	Brachycera			Phoridae					1
Pan traps	Diptera	Brachycera			Phoridae					3
Pan traps	Diptera	Brachycera			Phoridae					1
Pan traps	Diptera	Brachycera			Phoridae					1
Pan traps	Diptera	Brachycera		Ephydroidea	Drosophilidae					4
Pan traps	Diptera	Brachycera		Ephydroidea	Drosophilidae					4
Pan traps	Diptera	Brachycera		Ephydroidea	Drosophilidae					4
Pan traps	Diptera	Brachycera		Ephydroidea	Drosophilidae					4
Pan traps	Hemiptera	Auchenorrhyncha	Cicadomorpha	Membracoidea	Cicadellidae					1
Pan traps	Diptera	Brachycera	Muscomorpha	Tephritoidea	Tephritidae					1
Butterfly catcher sleeve	Hymenoptera	Apocrita		Evanioidea	Gasteruptiidae			Gasteruption	Gasteruption sp.	1
Butterfly catcher sleeve	Hymenoptera	Apocrita		Ichneumonoidea	Ichneumonidae					1
Butterfly catcher sleeve	Hymenoptera	Apocrita		Apoidea	Halictidae					1
Butterfly catcher sleeve	Hymenoptera	Apocrita		Apoidea	Halictidae					1
Butterfly catcher sleeve	Hymenoptera	Apocrita		Apoidea	Andrenidae	Andreninae		Andrena		1
Butterfly catcher sleeve	Hymenoptera	Apocrita		Apoidea	Halictidae					1
Butterfly catcher sleeve	Hymenoptera	Apocrita		Apoidea	Apidae	Apinae	Melectini	Thyreus		1
Butterfly catcher sleeve	Hymenoptera	Apocrita		Vespoidea	Vespidae	Polistinae		Polistes	Polistes gallicus	7
Butterfly catcher sleeve	Hymenoptera	Apocrita		Apoidea	Halictidae					2
Butterfly catcher sleeve	Hymenoptera	Apocrita		Apoidea	Halictidae					1
Butterfly catcher sleeve	Hymenoptera			Chalcidoidea	Trichogrammatidae					1
Butterfly catcher sleeve	Hymenoptera			Chalcidoidea	Trichogrammatidae					1
Butterfly catcher sleeve	Diptera	Brachycera		Tephritoidea	Piophilidae					1
Butterfly catcher sleeve	Hymenoptera	Onychocaudata	Cladocera	Podonidae	Evaniidae					1
Butterfly catcher sleeve	Hymenoptera	Apocrita	Aculeata	Vespoidea	Formicidae					1
Butterfly catcher sleeve	Diptera	Brachycera	Muscomorpha	Muscoidea	Muscidae					1
Butterfly catcher sleeve	Diptera	Brachycera	Muscomorpha	Muscoidea	Muscidae					1
Butterfly catcher sleeve	Diptera	Brachycera	Asilomorpha	Asiloidea	Bombyliidae					1
Butterfly catcher sleeve	Diptera	Brachycera	Muscomorpha	Muscoidea	Muscidae					1
Butterfly catcher sleeve	Diptera	Brachycera	Muscomorpha	Muscoidea	Muscidae					2
Butterfly catcher sleeve	Diptera	Brachycera	Muscomorpha	Muscoidea	Muscidae					1
Butterfly catcher sleeve	Diptera	Brachycera	Muscomorpha	Oestroidea	Calliphoridae	Luciliinae		Lucilia	Lucilia sp.	5
Butterfly catcher sleeve	Diptera	Brachycera	Muscomorpha	Syrphoidea	Syrphidae	Eristalinae	Milesiini	Syritta	Syritta sp.	12
Butterfly catcher sleeve	Diptera	Brachycera	Muscomorpha		Conopidae					1
Butterfly catcher sleeve	Diptera	Brachycera	Muscomorpha	Syrphoidea	Syrphidae	Syrphinae	Syrphini	Sphaerophoria	Sphaerophoria sp.	12
Butterfly catcher sleeve	Diptera	Brachycera	Muscomorpha	Syrphoidea	Syrphidae	Syrphinae	Syrphini	Sphaerophoria		1
Butterfly catcher sleeve	Diptera	Brachycera	Muscomorpha	Syrphoidea	Syrphidae					1
Butterfly catcher sleeve	Diptera	Brachycera		Ephydroidea	Drosophilidae					5
Butterfly catcher sleeve	Diptera	Brachycera	Muscomorpha	Syrphoidea	Syrphidae	Eristalinae	Eristalini	Eristalis	Eristalis tenax	22
Butterfly catcher sleeve	Diptera	Brachycera	Asilomorpha	Asiloidea	Bombyliidae	Bombyliinae	Bombyliini	Bombylius	Bombylius sp.	1
Butterfly catcher sleeve	Hemiptera	Sternorrhyncha	Aphidomorpha	Aphidoidea	Aphididae					1
Butterfly catcher sleeve	Diptera	Brachycera		Sphaeroceroidea	Heleomyzidae					1
Butterfly catcher sleeve	Diptera	Brachycera	Stratiomyomorpha	Stratiomyoidea	Stratiomyidae?					1
Butterfly catcher sleeve	Diptera	Brachycera			Phoridae					1
Butterfly catcher sleeve	Diptera	Brachycera		Sphaeroceroidea	Heleomyzidae					1
Butterfly catcher sleeve	Diptera	Brachycera	Stratiomyomorpha	Stratiomyoidea	Stratiomyidae?					1
Butterfly catcher sleeve	Diptera	Brachycera	Stratiomyomorpha	Stratiomyoidea	Stratiomyidae?					1
Butterfly catcher sleeve	Coleoptera	Polyphaga	Staphyliniformia	Staphylinoidea	Staphylinidae					1
Butterfly catcher sleeve	Diptera									1
Butterfly catcher sleeve	Diptera	Brachycera	Stratiomyomorpha	Stratiomyoidea	Stratiomyidae?					1
Butterfly catcher sleeve	Diptera									1
Butterfly catcher sleeve	Hemiptera	Sternorrhyncha	Aphidomorpha	Aphidoidea	Aphididae					1
Butterfly catcher sleeve	Hymenoptera	Apocrita	Proctotrupomorpha	Chalcidoidea	Aphelinidae					2
Butterfly catcher sleeve	Hemiptera	Heteroptera	Cimicomorpha	Cimicoidea	Anthocoridae	Anthocorinae	Oriini	Orius	Orius laevigatus	1
Butterfly catcher sleeve	Diptera									1
Butterfly catcher sleeve	Hemiptera	Sternorrhyncha	Aphidomorpha	Aphidoidea	Aphididae					1
Butterfly catcher sleeve	Diptera	Nematocera	Culicomorpha	Chironomoidea	Simuliidae					1
Butterfly catcher sleeve	Diptera									1
Butterfly catcher sleeve	Diptera	Brachycera		Sphaeroceroidea	Heleomyzidae					1
Butterfly catcher sleeve	Hymenoptera	Apocrita	Proctotrupomorpha	Chalcidoidea	Aphelinidae					1
Butterfly catcher sleeve	Lepidoptera			Pyraloidea	Crambidae	Evergestinae		Evergestis	Evergestis frumentalis	2
Butterfly catcher sleeve	Lepidoptera			Pyraloidea	Crambidae	Evergestinae		Evergestis	Evergestis frumentalis	1
Butterfly catcher sleeve	Lepidoptera	Glossata	Heteroneura	Gelechioidea	Gelechiidae					2
Butterfly catcher sleeve	Lepidoptera	Glossata	Heteroneura	Gelechioidea	Gelechiidae					2
Butterfly catcher sleeve	Coleoptera	Polyphaga	Cucujiformia	Chrysomeloidea	Chrysomelidae	Cryptocephalinae	Clytrini	Labidostomis	Labidostomis lusitanica	3
Butterfly catcher sleeve	Coleoptera	Polyphaga	Cucujiformia	Chrysomeloidea	Chrysomelidae	Cryptocephalinae	Clytrini	Lachnaia		2
Butterfly catcher sleeve	Coleoptera	Polyphaga	Staphyliniformia	Staphylinoidea	Staphylinidae					1
Butterfly catcher sleeve	Coleoptera	Polyphaga	Cucujiformia	Tenebrionoidea	Meloidae	Meloinae	Lyttini	Berberomeloe	Berberomeloe majalis	1
Butterfly catcher sleeve	Coleoptera	Polyphaga	Cucujiformia	Tenebronoidea	Mordellidae					3
Butterfly catcher sleeve	Coleoptera	Polyphaga	Cucujiformia	Tenebronoidea	Mordellidae					3
Butterfly catcher sleeve	Coleoptera	Polyphaga	Cucujiformia	Tenebronoidea	Mordellidae					3
Butterfly catcher sleeve	Coleoptera	Polyphaga	Cucujiformia	Tenebronoidea	Tenebrionoidae	Alleculinae	Cteniopodini	Heliotaurus	Heliotaurus ruficollis	24
Butterfly catcher sleeve	Coleoptera	Polyphaga	Scarabaeiformia	Scarabaeoidea	Scarabaeidae	Cetoniinae	Cetoniini	Oxythyrea	Oxythyrea funesta	3
Butterfly catcher sleeve	Coleoptera	Polyphaga	Cucujiformia	Coccinelloidea	Coccinellidae	Coccinellinae		Coccinella	Coccinella septempunctata	5
Butterfly catcher sleeve	Coleoptera	Polyphaga	Cucujiformia	Chrysomeloidea	Cerambycidae	Cerambycinae	Certallini	Certallum	Certallum ebulinum	1
Butterfly catcher sleeve	Coleoptera	Polyphaga	Cucujiformia	Cucujoidea	Nitidulidae					1
Butterfly catcher sleeve	Coleoptera	Polyphaga	Cucujiformia	Cucujoidea	Nitidulidae					1
Butterfly catcher sleeve	Coleoptera	Polyphaga	Cucujiformia	Cucujoidea	Nitidulidae					1
Butterfly catcher sleeve	Coleoptera	Polyphaga	Cucujiformia	Cucujoidea	Nitidulidae					1
Butterfly catcher sleeve	Coleoptera	Polyphaga	Cucujiformia	Cleroidea	Melyridae	Dasytinae				1
Butterfly catcher sleeve	Coleoptera	Polyphaga	Cucujiformia	Cleroidea	Melyridae	Dasytinae				3
Butterfly catcher sleeve	Coleoptera	Polyphaga	Cucujiformia	Cleroidea	Melyridae	Malachiinae				1
Butterfly catcher sleeve	Hemiptera	Heteroptera	Cimicomorpha	Cimicoidea	Anthocoridae	Anthocorinae	Oriini	Orius	Orius laevigatus	1
Butterfly catcher sleeve	Coleoptera	Polyphaga	Cucujiformia	Curculionoidea	Curculionidae	Curculioninae	Mecinini			1
Butterfly catcher sleeve	Coleoptera	Polyphaga	Cucujiformia	Cucujoidea	Nitidulidae					3
Butterfly catcher sleeve	Coleoptera	Polyphaga	Cucujiformia	Tenebronoidea	Mordellidae					1
Butterfly catcher sleeve	Coleoptera	Polyphaga	Cucujiformia	Chrysomeloidea	Chrysomelidae	Bruchinae	Amblycerini	Spermophagus		2
Butterfly catcher sleeve	Hemiptera	Auchenorrhyncha	Cicadomorpha	Membracoidea	Cicadellidae					1
Butterfly catcher sleeve	Coleoptera	Polyphaga	Cucujiformia	Coccinelloidea	Coccinellidae					1
Butterfly catcher sleeve	Coleoptera	Polyphaga	Bostrichiformia	Bostrichoidea	Dermestidae	Megatominae	Anthrenini	Anthrenus		1
Butterfly catcher sleeve	Coleoptera	Polyphaga	Bostrichiformia	Bostrichoidea	Dermestidae	Megatominae	Anthrenini	Anthrenus		15
Butterfly catcher sleeve	Coleoptera	Polyphaga	Bostrichiformia	Bostrichoidea	Dermestidae	Megatominae	Anthrenini	Anthrenus		2
Butterfly catcher sleeve	Coleoptera	Polyphaga	Bostrichiformia	Bostrichoidea	Dermestidae	Megatominae	Anthrenini	Anthrenus		5
Butterfly catcher sleeve	Coleoptera	Polyphaga	Bostrichiformia	Bostrichoidea	Dermestidae	Megatominae	Anthrenini	Anthrenus		2
Butterfly catcher sleeve	Coleoptera	Polyphaga	Bostrichiformia	Bostrichoidea	Dermestidae	Megatominae	Anthrenini	Anthrenus		1
Butterfly catcher sleeve	Orthoptera	Caelifera	Acrididea	Pyrgomorphoidea	Pyrgomorphidae	Pyrgomorphinae	Pyrgomorphini	Pyrgomorpha	Pyrgomorpha conica	2
Butterfly catcher sleeve	Hemiptera	Auchenorrhyncha	Cicadomorpha	Membracoidea	Cicadellidae					3
Butterfly catcher sleeve	Hemiptera	Heteroptera	Pentatomomorpha	Lygaeoidea	Lygaeidae	Lygaeinae		Spilostethus	Spilostethus pandurus	2
Butterfly catcher sleeve	Neuroptera			Chrysopoidea	Chrysopidae	Chrysopinae	Chrysopini	Chrysopa	Chrysopa sp.	1
Butterfly catcher sleeve	Hemiptera	Heteroptera	Cimicomorpha	Cimicoidea	Anthocoridae	Anthocorinae	Oriini	Orius	Orius laevigatus	1
Butterfly catcher sleeve	Hemiptera	Heteroptera	Cimicomorpha	Cimicoidea	Anthocoridae	Anthocorinae	Oriini	Orius	Orius laevigatus	2
Butterfly catcher sleeve	Hemiptera	Heteroptera	Cimicomorpha	Miroidea	Miridae	Mirinae				2
Butterfly catcher sleeve	Hemiptera	Heteroptera	Cimicomorpha	Miroidea	Miridae	Mirinae				15
Butterfly catcher sleeve	Thysanoptera									5
Butterfly catcher sleeve	Hemiptera	Heteroptera	Cimicomorpha	Cimicoidea	Anthocoridae	Anthocorinae	Oriini	Orius	Orius laevigatus	1
Pan traps	Hymenoptera	Apocrita	Aculeata	Vespoidea	Vespidae	Eumeninae				1
Pan traps	Hymenoptera	Hymenoptera	Apocrita	Evanioidea	Gasteruptiidae			Gasteruption	Gasteruption sp.	1
Pan traps	Hymenoptera	Apocrita		Apoidea	Halictidae					1
Pan traps	Hymenoptera	Apocrita		Apoidea	Halictidae					1
Pan traps	Hymenoptera	Apocrita		Apoidea	Andrenidae	Andreninae				1
Pan traps	Hymenoptera	Apocrita		Apoidea	Andrenidae					1
Pan traps	Hymenoptera	Apocrita		Apoidea	Andrenidae					2
Pan traps	Hymenoptera	Apocrita		Apoidea	Apidae		Anthophorini			4
Pan traps	Hymenoptera	Apocrita		Apoidea	Apidae		Anthophorini			1
Pan traps	Hymenoptera	Apocrita		Apoidea	Apidae		Ceratinini	Ceratina		2
Pan traps	Hymenoptera	Apocrita		Apoidea	Apidae		Ceratinini	Ceratina		1
Pan traps	Hymenoptera	Apocrita		Apoidea	Apidae		Ceratinini	Ceratina		4
Pan traps	Hymenoptera	Apocrita		Evanioidea	Evaniidae					1
Pan traps	Coleoptera	Polyphaga	Scarabaeiformia	Scarabaeoidea	Scarabaeidae	Cetoniinae	Cetoniini	Oxythyrea	Oxythyrea funesta	1
Pan traps	Coleoptera	Polyphaga	Scarabaeiformia	Scarabaeoidea	Scarabaeidae	Cetoniinae	Cetoniini	Tropinota	Tropinota hirta	2
Pan traps	Coleoptera	Polyphaga	Cucujiformia	Tenebronoidea	Melyridae	Malachiinae				2
Pan traps	Coleoptera	Polyphaga	Cucujiformia	Tenebronoidea	Melyridae	Malachiinae				1
Pan traps	Coleoptera	Polyphaga	Cucujiformia	Cucujoidea	Nitidulidae					1
Pan traps	Coleoptera	Polyphaga	Cucujiformia	Cleroidea	Melyridae	Malachiinae				1
Pan traps	Coleoptera	Polyphaga	Cucujiformia	Cleroidea	Melyridae	Malachiinae				1
Pan traps	Coleoptera	Polyphaga	Cucujiformia	Cucujoidea	Nitidulidae					1
Pan traps	Coleoptera	Polyphaga	Cucujiformia	Chrysomeloidea	Chrysomelidae	Cryptocephalinae	Cryptocephalini	Cryptocephalus		1
Pan traps	Coleoptera	Polyphaga	Bostrichiformia	Bostrichoidea	Dermestidae	Megatominae	Anthrenini	Anthrenus		1
Pan traps	Diptera	Brachycera		Ephydroidea	Drosophilidae					3
Pan traps	Diptera	Brachycera			Phoridae					1
Pan traps	Hymenoptera			Chalcidoidea	Trichogrammatidae					1
Pan traps	Diptera	Brachycera	Muscomorpha	Muscoidea	Muscidae					1
Pan traps	Diptera	Brachycera	Muscomorpha	Muscoidea	Muscidae					1
Pan traps	Diptera	Brachycera	Muscomorpha	Muscoidea	Muscidae	Muscinae	Muscini	Musca	Musca domestica	2
Butterfly catcher sleeve	Hymenoptera	Apocrita		Apoidea	Andrenidae					1
Butterfly catcher sleeve	Hymenoptera	Apocrita		Apoidea	Andrenidae					1
Butterfly catcher sleeve	Hymenoptera	Apocrita		Apoidea	Andrenidae					2
Butterfly catcher sleeve	Hymenoptera	Apocrita	Aculeata	Vespoidea	Vespidae	Eumeninae		Eumenes	Eumenes sp.	1
Butterfly catcher sleeve	Hymenoptera	Apocrita		Apoidea	Apidae	Apinae	Melectini	Thyreus		1
Butterfly catcher sleeve	Hymenoptera	Apocrita		Ichneumonoidea	Ichneumonidae	Ichneumoninae		Amblyteles		1
Butterfly catcher sleeve	Hymenoptera	Apocrita		Evanioidea	Gasteruptiidae			Gasteruption	Gasteruption sp.	1
Butterfly catcher sleeve	Hymenoptera	Apocrita		Apoidea	Andrenidae					1
Butterfly catcher sleeve	Hymenoptera	Apocrita		Apoidea	Halictidae					1
Butterfly catcher sleeve	Hymenoptera	Apocrita		Apoidea	Halictidae					1
Butterfly catcher sleeve	Hymenoptera	Apocrita	Aculeata	Vespoidea	Formicidae					2
Butterfly catcher sleeve	Diptera	Nematocera	Bibionomorpha	Bibionoidea	Bibionidae					1
Butterfly catcher sleeve	Hymenoptera	Apocrita	Aculeata	Vespoidea	Formicidae	Formicinae		Camponotus		2
Butterfly catcher sleeve	Hymenoptera	Apocrita	Aculeata	Vespoidea	Formicidae			"Varios géneros"	"Varias especies"	4
Butterfly catcher sleeve	Coleoptera	Polyphaga	Cucujiformia	Tenebronoidea	Tenebrionoidae	Alleculinae	Cteniopodini	Heliotaurus	Heliotaurus ruficollis	30
Butterfly catcher sleeve	Coleoptera	Polyphaga	Cucujiformia	Chrysomeloidea	Chrysomelidae	Cryptocephalinae	Cryptocephalini	Cryptocephalus	Cryptocephalus sp.	1
Butterfly catcher sleeve	Coleoptera	Polyphaga	Cucujiformia	Chrysomeloidea	Chrysomelidae	Cryptocephalinae	Clytrini	Labidostomis	Labidostomis lusitanica	1
Butterfly catcher sleeve	Coleoptera	Polyphaga	Cucujiformia	Cleroidea	Melyridae	Malachiinae				1
Butterfly catcher sleeve	Coleoptera	Polyphaga	Cucujiformia	Cleroidea	Melyridae	Malachiinae				2
Butterfly catcher sleeve	Coleoptera	Polyphaga	Cucujiformia	Tenebronoidea	Meloidae		Cerocomini	Cerocoma	Cerocoma sp.	2
Butterfly catcher sleeve	Coleoptera	Polyphaga	Cucujiformia	Cleroidea	Melyridae	Dasytinae		Enicopus		1
Butterfly catcher sleeve	Coleoptera	Polyphaga	Cucujiformia	Tenebronoidea	Mordellidae					4
Butterfly catcher sleeve	Coleoptera	Polyphaga	Cucujiformia	Tenebronoidea	Mordellidae					4
Butterfly catcher sleeve	Coleoptera	Polyphaga	Cucujiformia	Tenebronoidea	Mordellidae					1
Butterfly catcher sleeve	Coleoptera									3
Butterfly catcher sleeve	Coleoptera	Polyphaga	Cucujiformia	Cucujoidea	Nitidulidae					1
Butterfly catcher sleeve	Coleoptera									3
Butterfly catcher sleeve	Coleoptera	Polyphaga	Bostrichiformia	Bostrichoidea	Ptinidae					1
Butterfly catcher sleeve	Coleoptera	Polyphaga	Bostrichiformia	Bostrichoidea	Dermestidae	Megatominae	Anthrenini	Anthrenus		21
Butterfly catcher sleeve	Coleoptera	Polyphaga	Bostrichiformia	Bostrichoidea	Dermestidae	Megatominae	Anthrenini	Anthrenus		16
Butterfly catcher sleeve	Coleoptera	Polyphaga	Bostrichiformia	Bostrichoidea	Dermestidae	Megatominae	Anthrenini	Anthrenus		3
Butterfly catcher sleeve	Coleoptera	Polyphaga	Bostrichiformia	Bostrichoidea	Dermestidae	Megatominae	Anthrenini	Anthrenus		4
Butterfly catcher sleeve	Coleoptera	Polyphaga	Bostrichiformia	Bostrichoidea	Dermestidae	Megatominae	Anthrenini	Anthrenus		4
Butterfly catcher sleeve	Diptera	Brachycera	Muscomorpha	Muscoidea	Muscidae					2
Butterfly catcher sleeve	Diptera	Brachycera	Muscomorpha	Lonchaeoidea	Lonchaeidae					1
Butterfly catcher sleeve	Diptera	Brachycera	Muscomorpha	Syrphoidea	Pipunculidae					1
Butterfly catcher sleeve	Diptera	Brachycera	Muscomorpha		Conopidae					1
Butterfly catcher sleeve	Diptera	Brachycera	Muscomorpha	Oestroidea	Tachinidae					1
Butterfly catcher sleeve	Diptera	Brachycera	Muscomorpha	Oestroidea	Calliphoridae					1
Butterfly catcher sleeve	Diptera	Brachycera	Muscomorpha	Oestroidea	Calliphoridae	Luciliinae				1
Butterfly catcher sleeve	Diptera	Brachycera	Muscomorpha	Oestroidea	Calliphoridae	Luciliinae		Lucilia	Lucilia sp.	16
Butterfly catcher sleeve	Diptera	Brachycera		Ephydroidea	Drosophilidae					1
Butterfly catcher sleeve	Diptera	Brachycera		Ephydroidea	Drosophilidae					3
Butterfly catcher sleeve	Diptera	Brachycera	Muscomorpha		Conopidae					1
Butterfly catcher sleeve	Diptera	Nematocera	Bibionomorpha	Bibionoidea	Bibionidae					1
Butterfly catcher sleeve	Diptera	Brachycera	Asilomorpha	Asiloidea	Bombyliidae					1
Butterfly catcher sleeve	Diptera	Brachycera	Muscomorpha	Syrphoidea	Syrphidae	Eristalinae	Milesiini	Syritta	Syritta sp.	7
Butterfly catcher sleeve	Diptera	Brachycera	Muscomorpha	Syrphoidea	Syrphidae	Eristalinae	Eristalini	Eristalis	Eristalis tenax	25
Butterfly catcher sleeve	Hemiptera	Auchenorrhyncha	Cicadomorpha	Membracoidea	Cicadellidae					1
Butterfly catcher sleeve	Hemiptera	Auchenorrhyncha	Fulguroforma	Fulgoroidea	Issidae					1
Butterfly catcher sleeve	Lepidoptera			Pyraloidea	Crambidae	Evergestinae		Evergestis	Evergestis frumentalis	1
Butterfly catcher sleeve	Lepidoptera			Noctuoidea	Noctuidae	Acontiinae		Emmelia	Emmelia trabealis	1
Butterfly catcher sleeve	Lepidoptera	Glossata	Heteroneura	Gelechioidea	Gelechiidae					2
Butterfly catcher sleeve	Neuroptera			Chrysopoidea	Chrysopidae	Chrysopinae	Chrysopini	Chrysopa	Chrysopa sp.	5
Butterfly catcher sleeve	Hemiptera	Heteroptera	Cimicomorpha	Miroidea	Miridae					1
Butterfly catcher sleeve	Hemiptera	Heteroptera	Cimicomorpha	Miroidea	Miridae					4
Butterfly catcher sleeve	Hemiptera	Heteroptera	Cimicomorpha	Miroidea	Miridae					1
Butterfly catcher sleeve	Coleoptera	Polyphaga	Staphyliniformia	Staphylinoidea	Staphylinidae					1
Butterfly catcher sleeve	Hemiptera	Heteroptera	Cimicomorpha	Miroidea	Miridae					1
Butterfly catcher sleeve	Hemiptera	Auchenorrhyncha	Fulguroforma	Fulgoroidea	Issidae					1
Butterfly catcher sleeve	Coleoptera	Polyphaga	Cucujiformia	Chrysomeloidea	Chrysomelidae	Bruchinae	Bruchini	Bruchidius	Bruchidius cinearescens	1
Butterfly catcher sleeve	Hemiptera	Auchenorrhyncha	Fulguroforma	Fulgoroidea	Issidae					3
Butterfly catcher sleeve	Coleoptera	Polyphaga	Cucujiformia	Chrysomeloidea	Chrysomelidae	Bruchinae	Bruchini	Bruchidius	Bruchidius cinearescens	3
Butterfly catcher sleeve	Hemiptera	Heteroptera	Cimicomorpha	Miroidea	Miridae					2
Butterfly catcher sleeve	Hemiptera	Heteroptera	Cimicomorpha	Miroidea	Miridae					3
Butterfly catcher sleeve	Hemiptera	Auchenorrhyncha	Cicadomorpha	Membracoidea	Cicadellidae					2
Butterfly catcher sleeve	Hemiptera	Sternorrhyncha	Aphidomorpha	Aphidoidea	Aphididae					2
Butterfly catcher sleeve	Hemiptera	Heteroptera	Cimicomorpha	Miroidea	Miridae					1
Butterfly catcher sleeve	Hemiptera	Heteroptera	Cimicomorpha	Miroidea	Miridae					3
Butterfly catcher sleeve	Hemiptera	Heteroptera	Cimicomorpha	Cimicoidea	Anthocoridae	Anthocorinae	Oriini	Orius	Orius laevigatus	4
Butterfly catcher sleeve	Orthoptera		Acrididea	Acridoidea	Acrididae	Cyrtacanthacridinae	Cyrtacanthacridini	Anacridium	Anacridium aegyptium	2
Butterfly catcher sleeve	Diptera	Nematocera	Tipulomorpha	Tipuloidea	Tipulidae					1
Butterfly catcher sleeve	Coleoptera	Polyphaga	Cucujiformia	Chrysomeloidea	Chrysomelidae	Bruchinae				1
Pan traps	Coleoptera	Polyphaga	Cucujiformia	Tenebronoidea	Tenebrionoidae	Alleculinae	Cteniopodini	Heliotaurus	Heliotaurus ruficollis	15
Pan traps	Coleoptera	Polyphaga	Cucujiformia	Cleroidea	Cleridae	Clerinae		Trichodes	Trichodes octopunctatus	1
Pan traps	Coleoptera	Polyphaga	Cucujiformia	Chrysomeloidea	Chrysomelidae	Cryptocephalinae	Cryptocephalini	Cryptocephalus		4
Pan traps	Coleoptera	Polyphaga	Cucujiformia	Coccinelloidea	Coccinellidae	Coccinellinae		Coccinella	Coccinella septempunctata	1
Pan traps	Coleoptera	Polyphaga	Scarabaeiformia	Scarabaeoidea	Scarabaeidae	Cetoniinae	Cetoniini	Tropinota	Tropinota hirta	1
Pan traps	Coleoptera	Polyphaga	Scarabaeiformia	Scarabaeoidea	Scarabaeidae	Cetoniinae	Cetoniini	Potosia		1
Pan traps	Coleoptera	Polyphaga	Cucujiformia	Cleroidea	Melyridae	Malachiinae				2
Pan traps	Coleoptera	Polyphaga	Cucujiformia	Cleroidea	Melyridae	Malachiinae				3
Pan traps	Coleoptera	Polyphaga	Cucujiformia	Tenebronoidea	Mordellidae					4
Pan traps	Coleoptera	Polyphaga	Cucujiformia	Tenebronoidea	Mordellidae					4
Pan traps	Coleoptera	Polyphaga	Cucujiformia	Tenebronoidea	Mordellidae					2
Pan traps	Coleoptera	Polyphaga	Cucujiformia	Tenebronoidea	Mordellidae					1
Pan traps	Coleoptera	Polyphaga	Elateriformia	Buprestoidea	Buprestidae	Buprestinae	Anthaxiini	Anthaxia	Anthaxia millefolii	1
Pan traps	Coleoptera	Polyphaga	Bostrichiformia	Bostrichoidea	Dermestidae					1
Pan traps	Coleoptera	Polyphaga	Cucujiformia	Cucujoidea	Nitidulidae				"Al menos dos especies"	15
Pan traps	Hemiptera	Auchenorrhyncha	Cicadomorpha	Membracoidea	Cicadellidae	Cicadellinae				5
Pan traps	Hymenoptera	Apocrita		Apoidea	Andrenidae	Andreninae		Andrena		8
Pan traps	Hymenoptera	Apocrita		Apoidea	Apidae		Anthophorini			1
Pan traps	Hymenoptera	Apocrita		Apoidea	Halictidae					3
Pan traps	Hymenoptera	Apocrita		Apoidea	Halictidae					1
Pan traps	Hymenoptera	Apocrita		Apoidea	Halictidae					1
Pan traps	Hymenoptera	Apocrita		Apoidea	Halictidae					2
Pan traps	Hymenoptera	Apocrita		Apoidea	Halictidae					2
Pan traps	Hymenoptera	Apocrita		Apoidea	Halictidae					1
Pan traps	Hymenoptera	Apocrita		Apoidea	Halictidae					1
Pan traps	Hymenoptera	Apocrita		Apoidea	Halictidae					1
Pan traps	Diptera	Brachycera	Muscomorpha	Muscoidea	Muscidae					2
Pan traps	Diptera			Oestroidea	Sarcophagidae			Sarcophaga?		1
Pan traps	Diptera	Nematocera	Bibionomorpha	Bibionoidea	Bibionidae					1
Pan traps	Diptera	Brachycera	Muscomorpha	Muscoidea	Muscidae	Muscinae	Muscini	Musca	Musca domestica	3
Pan traps	Diptera	Brachycera	Muscomorpha	Muscoidea	Muscidae					1
Pan traps	Diptera	Brachycera	Muscomorpha	Oestroidea	Calliphoridae	Luciliinae		Lucilia	Lucilia sp.	1
Pan traps	Diptera	Brachycera		Ephydroidea	Drosophilidae					7
Pan traps	Hemiptera	Heteroptera	Cimicomorpha	Cimicoidea	Anthocoridae	Anthocorinae	Oriini	Orius	Orius laevigatus	2
Pan traps	Diptera	Brachycera		Ephydroidea	Drosophilidae					4
Pan traps	Diptera	Brachycera	Muscomorpha		Conopidae					1
Pan traps	Diptera	Nematocera	Bibionomorpha	Bibionoidea	Bibionidae					2
Pan traps	Diptera	Brachycera			Phoridae					1
Pan traps	Diptera	Brachycera		Ephydroidea	Drosophilidae					1
Pan traps	Diptera	Brachycera	Muscomorpha		Conopidae					1
Pan traps	Diptera	Brachycera	Muscomorpha	Syrphoidea	Pipunculidae					1
Pan traps	Hemiptera	Sternorrhyncha	Aphidomorpha	Aphidoidea	Aphididae					1
Pan traps	Diptera	Nematocera	Bibionomorpha	Bibionoidea	Bibionidae					2
Pan traps	Thysanoptera									1
Pan traps	Hemiptera	Heteroptera	Cimicomorpha	Cimicoidea	Anthocoridae	Anthocorinae	Oriini	Orius	Orius laevigatus	5
Pan traps	Hymenoptera	Apocrita	Proctotrupomorpha	Chalcidoidea	Aphelinidae					1
Pan traps	Hemiptera	Heteroptera	Cimicomorpha	Miroidea	Miridae					2
Pan traps	Lepidoptera		Heteroneura	Tineoidea	Tineidae					1
Pan traps	Hymenoptera	Apocrita		Apoidea						1
Pan traps	Coleoptera	Polyphaga	Cucujiformia	Chrysomeloidea	Chrysomelidae	Bruchinae	Amblycerini	Spermophagus		1
Butterfly catcher sleeve	Hymenoptera	Apocrita		Vespoidea	Vespidae	Eumeninae		Eumenes	Eumenes sp. 1	1
Butterfly catcher sleeve	Hymenoptera	Apocrita	Aculeata	Vespoidea	Vespidae	Eumeninae		Eumenes	Eumenes sp. 2	1
Butterfly catcher sleeve	Hymenoptera									1
Butterfly catcher sleeve	Hymenoptera	Apocrita		Apoidea	Halictidae					1
Butterfly catcher sleeve	Hymenoptera	Apocrita	Aculeata	Vespoidea	Formicidae					2
Butterfly catcher sleeve	Hymenoptera	Apocrita	Aculeata	Vespoidea	Formicidae					6
Butterfly catcher sleeve	Diptera	Brachycera	Muscomorpha	Syrphoidea	Syrphidae	Eristalinae	Eristalini	Eristalis	Eristalis tenax	14
Butterfly catcher sleeve	Diptera	Brachycera	Muscomorpha	Syrphoidea	Syrphidae	Eristalinae	Eristalini			2
Butterfly catcher sleeve	Diptera	Brachycera	Muscomorpha	Syrphoidea	Syrphidae	Syrphinae	Syrphini	Sphaerophoria	Sphaerophoria sp.	6
Butterfly catcher sleeve	Diptera	Brachycera	Muscomorpha	Syrphoidea	Syrphidae	Eristalinae	Milesiini	Syritta	Syritta sp.	4
Butterfly catcher sleeve	Diptera	Brachycera	Muscomorpha	Oestroidea	Calliphoridae	Luciliinae		Lucilia	Lucilia sp.	23
Butterfly catcher sleeve	Diptera	Brachycera	Muscomorpha	Oestroidea	Calliphoridae	Luciliinae		Lucilia		2
Butterfly catcher sleeve	Diptera	Brachycera	Muscomorpha	Oestroidea	Calliphoridae					1
Butterfly catcher sleeve	Diptera	Brachycera	Muscomorpha	Oestroidea	Tachinidae					1
Butterfly catcher sleeve	Diptera	Brachycera	Muscomorpha	Oestroidea	Tachinidae					1
Butterfly catcher sleeve	Diptera	Brachycera	Muscomorpha	Oestroidea	Tachinidae					1
Butterfly catcher sleeve	Diptera	Brachycera	Muscomorpha	Muscoidea	Muscidae					1
Butterfly catcher sleeve	Diptera	Brachycera	Muscomorpha	Muscoidea	Muscidae					1
Butterfly catcher sleeve	Diptera	Brachycera	Muscomorpha		Conopidae					1
Butterfly catcher sleeve	Diptera	Brachycera	Muscomorpha	Syrphoidea	Pipunculidae					1
Butterfly catcher sleeve	Diptera	Brachycera	Muscomorpha	Muscoidea	Muscidae					1
Butterfly catcher sleeve	Diptera	Brachycera			Phoridae					1
Butterfly catcher sleeve	Diptera	Brachycera			Phoridae					1
Butterfly catcher sleeve	Hemiptera	Auchenorrhyncha	Cicadomorpha	Membracoidea	Cicadellidae					1
Butterfly catcher sleeve	Hemiptera	Auchenorrhyncha	Cicadomorpha	Membracoidea	Cicadellidae					1
Butterfly catcher sleeve	Coleoptera	Polyphaga	Cucujiformia	Coccinelloidea	Coccinellidae	Coccinellinae		Coccinella	Coccinella septempunctata	1
Butterfly catcher sleeve	Coleoptera	Polyphaga	Cucujiformia	Cleroidea	Cleridae	Clerinae		Trichodes	Trichodes octopunctatus	1
Butterfly catcher sleeve	Coleoptera	Polyphaga	Cucujiformia	Chrysomeloidea	Cerambycidae	Lepturinae	Lepturini	Nustera	Nustera distigma	1
Butterfly catcher sleeve	Coleoptera	Polyphaga	Scarabaeiformia	Scarabaeoidea	Scarabaeidae	Cetoniinae	Cetoniini	Oxythyrea	Oxythyrea funesta	5
Butterfly catcher sleeve	Coleoptera	Polyphaga	Cucujiformia	Tenebronoidea	Tenebrionoidae	Alleculinae	Cteniopodini	Heliotaurus	Heliotaurus ruficollis	5
Butterfly catcher sleeve	Coleoptera	Polyphaga	Cucujiformia	Chrysomeloidea	Chrysomelidae	Bruchinae	Amblycerini	Spermophagus		2
Butterfly catcher sleeve	Coleoptera	Polyphaga	Cucujiformia	Tenebronoidea	Mordellidae					3
Butterfly catcher sleeve	Hemiptera	Auchenorrhyncha	Fulguroforma	Fulgoroidea	Issidae					1
Butterfly catcher sleeve	Coleoptera	Polyphaga	Bostrichiformia	Bostrichoidea	Dermestidae					8
Butterfly catcher sleeve	Coleoptera	Polyphaga	Bostrichiformia	Bostrichoidea	Dermestidae					2
Butterfly catcher sleeve	Coleoptera	Polyphaga	Bostrichiformia	Bostrichoidea	Dermestidae	Megatominae	Anthrenini	Anthrenus		1
Butterfly catcher sleeve	Coleoptera	Polyphaga	Bostrichiformia	Bostrichoidea	Dermestidae	Megatominae	Anthrenini	Anthrenus		1
Butterfly catcher sleeve	Coleoptera	Polyphaga	Cucujiformia	Chrysomeloidea	Chrysomelidae	Galerucinae	Alticini			1
Butterfly catcher sleeve	Coleoptera	Polyphaga	Cucujiformia	Cucujoidea	Nitidulidae					3
Butterfly catcher sleeve	Coleoptera	Polyphaga	Cucujiformia	Cucujoidea	Nitidulidae					2
Butterfly catcher sleeve	Coleoptera	Polyphaga	Cucujiformia	Cleroidea	Melyridae	Malachiinae				1
Butterfly catcher sleeve	Coleoptera	Polyphaga	Cucujiformia	Cleroidea	Melyridae	Malachiinae				1
Butterfly catcher sleeve	Hemiptera	Heteroptera	Cimicomorpha	Cimicoidea	Anthocoridae	Anthocorinae	Oriini	Orius	Orius laevigatus	4
Butterfly catcher sleeve	Hemiptera	Heteroptera	Cimicomorpha	Miroidea	Miridae					3
Butterfly catcher sleeve	Hemiptera	Heteroptera	Cimicomorpha	Miroidea	Miridae					1
Butterfly catcher sleeve	Hemiptera	Heteroptera	Cimicomorpha		Reduviidae					1
Butterfly catcher sleeve	Hemiptera	Heteroptera	Pentatomomorpha	Lygaeoidea	Lygaeidae	Lygaeinae		Spilostethus	Spilostethus pandurus	1
Butterfly catcher sleeve	Lepidoptera			Noctuoidea	Noctuidae	Catocalinae		Tyta	Tyta luctuosa	1
Butterfly catcher sleeve	Lepidoptera	Glossata	Heteroneura	Gelechioidea	Gelechiidae					3
Butterfly catcher sleeve	Hemiptera	Auchenorrhyncha	Cicadomorpha	Membracoidea	Cicadellidae	Cicadellinae			Larvas de cicadelido	2
Butterfly catcher sleeve	Orthoptera	Ensifera	Tettigoniidea	Tettigonioidea	Tettigoniidae				Platycleis sp.1 (larva)	1
Pan traps	Coleoptera	Polyphaga	Cucujiformia	Cleroidea	Cleridae	Clerinae		Trichodes	Trichodes octopunctatus	1
Pan traps	Coleoptera	Polyphaga	Cucujiformia	Cleroidea	Melyridae	Malachiinae	Malachiini	Malachius	Malachius bipustulatus	1
Pan traps	Coleoptera	Polyphaga	Scarabaeiformia	Scarabaeoidea	Scarabaeidae	Cetoniinae	Cetoniini	Tropinota	Tropinota hirta	1
Pan traps	Coleoptera	Polyphaga	Cucujiformia	Cucujoidea	Nitidulidae					1
Pan traps	Coleoptera	Polyphaga	Cucujiformia	Cucujoidea	Nitidulidae					2
Pan traps	Coleoptera	Polyphaga	Cucujiformia	Chrysomeloidea	Chrysomelidae	Cryptocephalinae	Cryptocephalini	Cryptocephalus		2
Pan traps	Hemiptera	Heteroptera	Cimicomorpha	Miroidea	Miridae					1
Pan traps	Hymenoptera	Apocrita		Apoidea	Halictidae					1
Pan traps	Hymenoptera	Apocrita		Apoidea	Halictidae					1
Pan traps	Hymenoptera	Apocrita		Apoidea	Halictidae					1
Pan traps	Hymenoptera	Apocrita		Apoidea	Apidae		Anthophorini			1
Pan traps	Hymenoptera	Apocrita		Apoidea	Apidae		Anthophorini			1
Pan traps	Hymenoptera	Apocrita		Apoidea	Apidae		Anthophorini			3
Pan traps	Diptera	Brachycera	Muscomorpha	Syrphoidea	Calliphoridae	Luciliinae		Lucilia	Lucilia sp.	1
Pan traps	Diptera	Brachycera	Muscomorpha	Syrphoidea	Syrphidae					1
Pan traps	Diptera	Brachycera	Muscomorpha	Muscoidea	Muscidae	Muscinae	Muscini	Musca	Musca domestica	12
Pan traps	Diptera	Brachycera	Muscomorpha	Muscoidea	Muscidae					1
Pan traps	Diptera	Brachycera	Muscomorpha	Muscoidea	Muscidae					3
Pan traps	Diptera	Brachycera	Muscomorpha	Muscoidea	Muscidae					1
Pan traps	Diptera	Brachycera	Muscomorpha	Lonchaeoidea	Lonchaeidae					3
Pan traps	Diptera	Brachycera			Phoridae					1
Pan traps	Diptera	Brachycera	Muscomorpha		Conopidae					1
Pan traps	Diptera	Brachycera		Ephydroidea	Drosophilidae					1
Butterfly catcher sleeve	Hymenoptera	Apocrita	Aculeata	Vespoidea	Formicidae					1
Butterfly catcher sleeve	Hymenoptera	Apocrita		Apoidea	Andrenidae	Panurginae	Panurgini	Panurgus		1
Butterfly catcher sleeve	Hymenoptera	Apocrita	Aculeata	Vespoidea	Vespidae	Eumeninae		Eumenes	Eumenes sp.	1
Butterfly catcher sleeve	Hymenoptera	Apocrita		Vespoidea	Vespidae	Polistinae		Polistes	Polistes gallicus	7
Butterfly catcher sleeve	Coleoptera	Polyphaga	Cucujiformia	Tenebronoidea	Tenebrionoidae	Alleculinae	Cteniopodini	Heliotaurus	Heliotaurus ruficollis	11
Butterfly catcher sleeve	Coleoptera	Polyphaga	Cucujiformia	Cleroidea	Melyridae	Dasytinae		Enicopus		2
Butterfly catcher sleeve	Coleoptera	Polyphaga	Scarabaeiformia	Scarabaeoidea	Scarabaeidae	Cetoniinae	Cetoniini	Oxythyrea	Oxythyrea funesta	1
Butterfly catcher sleeve	Coleoptera	Polyphaga	Cucujiformia	Cleroidea	Melyridae	Malachiinae				2
Butterfly catcher sleeve	Coleoptera	Polyphaga	Cucujiformia	Tenebronoidea	Mordellidae					3
Butterfly catcher sleeve	Coleoptera	Polyphaga	Cucujiformia	Cucujoidea	Nitidulidae					2
Butterfly catcher sleeve	Coleoptera	Polyphaga	Bostrichiformia	Bostrichoidea	Dermestidae	Megatominae	Anthrenini	Anthrenus		1
Butterfly catcher sleeve	Coleoptera	Polyphaga	Bostrichiformia	Bostrichoidea	Dermestidae	Megatominae	Anthrenini	Anthrenus		1
Butterfly catcher sleeve	Coleoptera	Polyphaga	Bostrichiformia	Bostrichoidea	Dermestidae	Megatominae	Anthrenini	Anthrenus		5
Butterfly catcher sleeve	Coleoptera	Polyphaga	Cucujiformia	Chrysomeloidea	Chrysomelidae	Bruchinae	Amblycerini	Spermophagus		1
Butterfly catcher sleeve	Coleoptera	Polyphaga	Cucujiformia	Curculionoidea	Brentidae	Apioninae				1
Butterfly catcher sleeve	Coleoptera	Polyphaga	Cucujiformia	Chrysomeloidea	Chrysomelidae	Galerucinae	Alticini			2
Butterfly catcher sleeve	Hemiptera	Sternorrhyncha	Aphidomorpha	Aphidoidea	Aphididae					1
Butterfly catcher sleeve	Coleoptera									2
Butterfly catcher sleeve	Coleoptera	Polyphaga	Cucujiformia	Chrysomeloidea	Chrysomelidae	Cryptocephalinae	Cryptocephalini	Cryptocephalus		1
Butterfly catcher sleeve	Coleoptera									1
Butterfly catcher sleeve	Coleoptera	Polyphaga	Bostrichiformia	Bostrichoidea	Dermestidae	Megatominae	Anthrenini	Anthrenus		1
Butterfly catcher sleeve	Blattaria								(Cucaracha)	1
Butterfly catcher sleeve	Diptera	Brachycera			Phoridae					6
Butterfly catcher sleeve	Diptera	Brachycera		Ephydroidea	Drosophilidae					1
Butterfly catcher sleeve	Diptera				Phoridae					2
Butterfly catcher sleeve	Diptera	Brachycera	Muscomorpha	Syrphoidea	Pipunculidae					2
Butterfly catcher sleeve	Diptera			Oestroidea	Sarcophagidae					1
Butterfly catcher sleeve	Diptera	Brachycera	Muscomorpha		Calliphoridae					1
Butterfly catcher sleeve	Diptera	Brachycera	Muscomorpha	Syrphoidea	Calliphoridae	Luciliinae		Lucilia	Lucilia sp.	3
Butterfly catcher sleeve	Diptera	Brachycera	Muscomorpha	Syrphoidea	Calliphoridae	Luciliinae				1
Butterfly catcher sleeve	Diptera	Brachycera	Muscomorpha	Syrphoidea	Calliphoridae					1
Butterfly catcher sleeve	Diptera	Brachycera	Muscomorpha	Muscoidea	Muscidae					1
Butterfly catcher sleeve	Diptera	Brachycera	Muscomorpha	Syrphoidea	Syrphidae	Eristalinae	Eristalini	Eristalis	Eristalis tenax	3
Butterfly catcher sleeve	Diptera	Brachycera	Muscomorpha	Syrphoidea	Syrphidae	Eristalinae	Eristalini	Eristalis		1
Butterfly catcher sleeve	Diptera	Brachycera	Muscomorpha	Syrphoidea	Syrphidae					1
Butterfly catcher sleeve	Diptera	Brachycera	Asilomorpha	Asiloidea	Therevidae	Therevinae		Thereva	Thereva sp.	1
Butterfly catcher sleeve	Diptera	Brachycera	Muscomorpha	Syrphoidea	Syrphidae	Syrphinae	Syrphini	Sphaerophoria	Sphaerophoria sp.	3
Butterfly catcher sleeve	Diptera	Brachycera	Muscomorpha	Syrphoidea	Syrphidae	Eristalinae	Milesiini	Syritta	Syritta sp.	2
Butterfly catcher sleeve	Diptera	Brachycera	Asilomorpha	Asiloidea	Bombyliidae	Anthracinae	Villini	Thyridanthrax	Thyridantax sp.	1
Butterfly catcher sleeve	Hymenoptera	Apocrita	Proctotrupomorpha	Chalcidoidea	Aphelinidae					1
Butterfly catcher sleeve	Diptera									1
Butterfly catcher sleeve	Diptera	Brachycera			Phoridae					2
Butterfly catcher sleeve	Diptera	Nematocera	Culicomorpha	Chironomoidea	Chironomidae					1
Butterfly catcher sleeve	Thysanoptera									5
Butterfly catcher sleeve	Lepidoptera		Heteroneura	Papilionoidea	Pieridae	Pierinae	Pierini	Pieris	Pieris rapae	1
Butterfly catcher sleeve	Lepidoptera		Heteroneura	Geometroidea	Geometridae	Sterrhinae	Idaeini	Idaea		1
Butterfly catcher sleeve	Lepidoptera		Heteroneura	Geometroidea	Geometridae	Sterrhinae	Idaeini	Idaea		1
Butterfly catcher sleeve	Lepidoptera	Glossata	Heteroneura	Gelechioidea	Gelechiidae					2
Butterfly catcher sleeve	Orthoptera	Caelifera	Acrididea	Pyrgomorphoidea	Pyrgomorphidae	Pyrgomorphinae	Pyrgomorphini	Pyrgomorpha	Pyrgomorpha conica	1
Butterfly catcher sleeve	Orthoptera	Ensifera	Tettigoniidea	Tettigonioidea	Tettigoniidae	Tettigoniinae		Platycleis	Platycleis sp.1 (larva)	1
Butterfly catcher sleeve	Hemiptera	Auchenorrhyncha	Cicadomorpha	Membracoidea	Cicadellidae					2
Butterfly catcher sleeve	Hemiptera	Auchenorrhyncha	Cicadomorpha	Membracoidea	Cicadellidae					4
Butterfly catcher sleeve	Hemiptera	Auchenorrhyncha	Cicadomorpha	Membracoidea	Cicadellidae					1
Butterfly catcher sleeve	Hemiptera	Auchenorrhyncha	Cicadomorpha	Membracoidea	Cicadellidae					1
Butterfly catcher sleeve	Hemiptera	Heteroptera	Cimicomorpha	Miroidea	Miridae					3
Butterfly catcher sleeve	Hemiptera	Heteroptera	Cimicomorpha	Miroidea	Miridae					4
Butterfly catcher sleeve	Hemiptera	Auchenorrhyncha	Cicadomorpha	Membracoidea	Cicadellidae					2
Butterfly catcher sleeve	Hemiptera								"Ninfa"	1
Butterfly catcher sleeve	Hymenoptera	Apocrita		Apoidea	Halictidae					1
Butterfly catcher sleeve	Neuroptera			Chrysopoidea	Chrysopidae	Chrysopinae	Chrysopini	Chrysopa	Chrysopa sp.	2
Butterfly catcher sleeve	Hemiptera									1
Butterfly catcher sleeve	Hemiptera	Heteroptera	Cimicomorpha	Miroidea	Miridae					9
Butterfly catcher sleeve	Hemiptera	Heteroptera	Cimicomorpha	Cimicoidea	Anthocoridae	Anthocorinae	Oriini	Orius	Orius laevigatus	2
Butterfly catcher sleeve	Dermaptera	Neodermaptera	Epidermaptera		Labiduridae			Forcipula		1
Butterfly catcher sleeve	Hemiptera	Heteroptera	Cimicomorpha	Miroidea	Miridae					1
Observation	Lepidoptera			Noctuoidea	Noctuidae	Catocalinae		Tyta	Tyta luctuosa	2
Pan traps	Coleoptera	Polyphaga	Cucujiformia	Cleroidea	Cleridae	Clerinae		Trichodes	Trichodes octopunctatus	2
Pan traps	Coleoptera	Polyphaga	Cucujiformia	Tenebronoidea	Tenebrionoidae	Alleculinae	Cteniopodini	Heliotaurus	Heliotaurus ruficollis	3
Pan traps	Coleoptera	Polyphaga	Elateriformia	Buprestoidea	Buprestidae	Polycestinae	Acmaeoderini	Acmaeodera	Acmaeodera quadripunctata	1
Pan traps	Coleoptera	Polyphaga	Elateriformia	Buprestoidea	Buprestidae	Buprestinae	Anthaxiini	Anthaxia	Anthaxia polychoros	1
Pan traps	Coleoptera	Polyphaga	Cucujiformia	Tenebronoidea	Mordellidae					2
Pan traps	Coleoptera	Polyphaga	Cucujiformia	Tenebronoidea	Mordellidae					2
Pan traps	Coleoptera	Polyphaga	Cucujiformia	Chrysomeloidea	Chrysomelidae	Cryptocephalinae	Cryptocephalini	Cryptocephalus		1
Pan traps	Coleoptera	Polyphaga	Cucujiformia	Chrysomeloidea	Chrysomelidae	Cryptocephalinae	Cryptocephalini	Cryptocephalus		1
Pan traps	Hemiptera	Heteroptera	Cimicomorpha	Cimicoidea	Anthocoridae					1
Pan traps	Coleoptera	Polyphaga	Cucujiformia	Cucujoidea	Nitidulidae					2
Pan traps	Coleoptera	Polyphaga	Cucujiformia	Cleroidea	Melyridae	Dasytinae				1
Pan traps	Coleoptera	Polyphaga	Bostrichiformia	Bostrichoidea	Dermestidae	Megatominae	Anthrenini	Anthrenus		1
Pan traps	Coleoptera	Polyphaga	Bostrichiformia	Bostrichoidea	Dermestidae	Megatominae	Anthrenini	Anthrenus		1
Pan traps	Coleoptera	Polyphaga	Cucujiformia	Cucujoidea	Nitidulidae?					1
Pan traps	Coleoptera	Polyphaga	Cucujiformia	Cucujoidea	Nitidulidae?					1
Pan traps	Coleoptera	Polyphaga	Cucujiformia	Chrysomeloidea	Chrysomelidae	Bruchinae				1
Pan traps	Diptera	Brachycera	Muscomorpha	Muscoidea	Muscidae					1
Pan traps	Diptera	Brachycera	Muscomorpha	Muscoidea	Muscidae	Muscinae	Muscini	Musca	Musca domestica	6
Pan traps	Diptera	Brachycera	Muscomorpha	Syrphoidea	Calliphoridae					1
Pan traps	Diptera	Brachycera	Muscomorpha	Syrphoidea	Calliphoridae					1
Pan traps	Diptera	Brachycera			Phoridae				"Varias especies"	11
Pan traps	Diptera	Brachycera			Phoridae					9
Pan traps	Diptera	Brachycera	Muscomorpha	Syrphoidea	Pipunculidae					2
Pan traps	Diptera	Brachycera		Ephydroidea	Drosophilidae					1
Pan traps	Hemiptera	Sternorrhyncha		Psylloidea	Psyllidae					1
Pan traps	Diptera	Brachycera	Muscomorpha	Syrphoidea	Syrphidae	Eristalinae	Eristalini	Eristalis	Eristalis tenax	2
Pan traps	Hymenoptera	Apocrita		Apoidea	Halictidae					2
Pan traps	Hymenoptera	Apocrita		Apoidea	Apidae		Anthophorini			1
Pan traps	Hymenoptera	Apocrita		Apoidea	Halictidae					1
Pan traps	Hymenoptera	Apocrita		Apoidea	Halictidae					1
Pan traps	Hymenoptera	Apocrita		Apoidea	Halictidae					1
Butterfly catcher sleeve	Diptera	Brachycera	Muscomorpha	Syrphoidea	Syrphidae	Eristalinae	Eristalini	Eristalis	Eristalis tenax	14
Butterfly catcher sleeve	Diptera	Brachycera	Muscomorpha	Syrphoidea	Syrphidae	Eristalinae	Eristalini	Eristalis	Eristalis tenax	1
Butterfly catcher sleeve	Diptera	Brachycera	Muscomorpha	Syrphoidea	Calliphoridae					4
Butterfly catcher sleeve	Diptera	Brachycera	Muscomorpha	Muscoidea	Muscidae					1
Butterfly catcher sleeve	Diptera	Brachycera	Muscomorpha	Muscoidea	Muscidae					1
Butterfly catcher sleeve	Diptera	Brachycera	Muscomorpha	Syrphoidea	Calliphoridae	Luciliinae		Lucilia	Lucilia sp.	8
Butterfly catcher sleeve	Diptera	Brachycera	Muscomorpha	Tephritoidea	Tephritidae					1
Butterfly catcher sleeve	Diptera	Brachycera	Muscomorpha		Conopidae					4
Butterfly catcher sleeve	Diptera	Brachycera			Phoridae					2
Butterfly catcher sleeve	Hemiptera	Sternorrhyncha	Aphidomorpha	Aphidoidea	Aphididae					1
Butterfly catcher sleeve	Diptera	Brachycera	Muscomorpha	Syrphoidea	Pipunculidae					2
Butterfly catcher sleeve	Diptera	Brachycera		Ephydroidea	Drosophilidae					5
Butterfly catcher sleeve	Diptera	Brachycera			Phoridae					3
Butterfly catcher sleeve	Diptera	Brachycera	Muscomorpha	Muscoidea	Muscidae					1
Butterfly catcher sleeve	Coleoptera	Polyphaga	Cucujiformia	Tenebronoidea	Meloidae					1
Butterfly catcher sleeve	Coleoptera	Polyphaga	Cucujiformia	Lymexyloidea	Lymexylidae					1
Butterfly catcher sleeve	Coleoptera	Polyphaga	Cucujiformia	Cleroidea	Cleridae	Clerinae		Trichodes	Trichodes alvearius	1
Butterfly catcher sleeve	Coleoptera	Polyphaga	Cucujiformia	Tenebronoidea	Tenebrionoidae	Alleculinae	Cteniopodini	Heliotaurus	Heliotaurus ruficollis	16
Butterfly catcher sleeve	Coleoptera	Polyphaga	Scarabaeiformia	Scarabaeoidea	Scarabaeidae	Cetoniinae	Cetoniini	Oxythyrea	Oxythyrea funesta	5
Butterfly catcher sleeve	Coleoptera	Polyphaga	Bostrichiformia	Bostrichoidea	Dermestidae					3
Butterfly catcher sleeve	Coleoptera	Polyphaga	Bostrichiformia	Bostrichoidea	Dermestidae	Megatominae	Anthrenini	Anthrenus		1
Butterfly catcher sleeve	Coleoptera	Polyphaga	Bostrichiformia	Bostrichoidea	Dermestidae	Megatominae	Anthrenini	Anthrenus		2
Butterfly catcher sleeve	Coleoptera	Polyphaga	Bostrichiformia	Bostrichoidea	Dermestidae	Megatominae	Anthrenini	Anthrenus		5
Butterfly catcher sleeve	Hemiptera	Auchenorrhyncha	Cicadomorpha	Membracoidea	Cicadellidae					1
Butterfly catcher sleeve	Hemiptera	Heteroptera	Cimicomorpha	Miroidea	Miridae					1
Butterfly catcher sleeve	Coleoptera	Polyphaga	Elateriformia	Buprestoidea	Buprestidae	Buprestinae	Anthaxiini	Anthaxia		1
Butterfly catcher sleeve	Coleoptera	Polyphaga	Cucujiformia	Tenebronoidea	Mordellidae					4
Butterfly catcher sleeve	Coleoptera	Polyphaga	Cucujiformia	Tenebronoidea	Mordellidae					2
Butterfly catcher sleeve	Coleoptera	Polyphaga	Cucujiformia	Cleroidea	Melyridae	Malachiinae	Malachiini	Malachius		1
Butterfly catcher sleeve	Coleoptera									1
Butterfly catcher sleeve	Coleoptera	Polyphaga	Cucujiformia	Curculionoidea	Anthribidae	Urodontinae		Bruchela		1
Butterfly catcher sleeve	Hymenoptera	Apocrita	Aculeata	Vespoidea	Formicidae					1
Butterfly catcher sleeve	Hymenoptera	Apocrita	Aculeata	Vespoidea	Formicidae					1
Butterfly catcher sleeve	Hymenoptera	Apocrita		Apoidea	Megachilidae					1
Butterfly catcher sleeve	Hymenoptera	Apocrita		Ichneumonoidea	Braconidae					1
Butterfly catcher sleeve	Hymenoptera	Apocrita		Apoidea	Megachilidae					1
Butterfly catcher sleeve	Hymenoptera	Apocrita		Vespoidea	Vespidae	Polistinae		Polistes	Polistes gallicus	4
Butterfly catcher sleeve	Hymenoptera	Apocrita	Aculeata	Vespoidea	Vespidae	Eumeninae		Eumenes		1
Butterfly catcher sleeve	Hymenoptera	Apocrita	Aculeata	Vespoidea	Vespidae	Eumeninae		Eumenes		1
Butterfly catcher sleeve	Hymenoptera	Apocrita		Apoidea	Apidae					1
Butterfly catcher sleeve	Hymenoptera	Apocrita		Apoidea	Halictidae					1
Butterfly catcher sleeve	Hymenoptera	Apocrita		Apoidea	Halictidae					1
Butterfly catcher sleeve	Hymenoptera	Apocrita		Apoidea	Halictidae					1
Butterfly catcher sleeve	Hymenoptera	Apocrita		Apoidea	Halictidae					1
Butterfly catcher sleeve	Hymenoptera	Apocrita	Aculeata	Vespoidea	Formicidae					2
Butterfly catcher sleeve	Hemiptera	Auchenorrhyncha	Fulguroforma	Fulgoroidea	Issidae					4
Butterfly catcher sleeve	Hemiptera	Auchenorrhyncha	Fulguroforma	Fulgoroidea	Issidae					1
Butterfly catcher sleeve	Orthoptera	Ensifera	Tettigoniidea	Tettigonioidea	Tettigoniidae	Tettigoniinae		Platycleis	Platycleis sp.1	1
Butterfly catcher sleeve	Orthoptera	Caelifera								1
Butterfly catcher sleeve	Orthoptera	Caelifera	Acrididea	Acridoidea	Acrididae	Oedipodinae	Epacromiini	Aiolopus	Aiolopus sp.	1
Butterfly catcher sleeve	Hemiptera	Heteroptera	Cimicomorpha	Miroidea	Miridae					1
Butterfly catcher sleeve	Hemiptera	Heteroptera	Cimicomorpha	Miroidea	Miridae					2
Butterfly catcher sleeve	Hemiptera	Heteroptera	Cimicomorpha	Miroidea	Miridae					1
Butterfly catcher sleeve	Hemiptera	Heteroptera	Cimicomorpha	Miroidea	Miridae					1
Butterfly catcher sleeve	Hemiptera	Heteroptera	Cimicomorpha	Miroidea	Miridae					1
Butterfly catcher sleeve	Hemiptera	Heteroptera	Cimicomorpha	Miroidea	Miridae	Mirinae	Mirini	Lygus		2
Butterfly catcher sleeve	Hemiptera	Heteroptera	Cimicomorpha	Miroidea	Miridae					2
Butterfly catcher sleeve	Hemiptera	Heteroptera	Cimicomorpha	Miroidea	Miridae					3
Butterfly catcher sleeve	Hemiptera	Heteroptera	Cimicomorpha	Cimicoidea	Anthocoridae	Anthocorinae	Oriini	Orius	Orius sp.	4
Butterfly catcher sleeve	Hemiptera	Heteroptera	Pentatomomorpha	Lygaeoidea	Lygaeidae	Lygaeinae		Spilostethus	Spilostethus pandurus	1
Butterfly catcher sleeve	Lepidoptera		Heteroneura	Geometroidea	Geometridae	Sterrhinae	Idaeini	Idaea		1
Butterfly catcher sleeve	Lepidoptera		Heteroneura	Geometroidea	Geometridae	Sterrhinae	Idaeini	Idaea		1
Butterfly catcher sleeve	Lepidoptera	Glossata	Heteroneura	Noctuoidea	Noctuidae	Catocalinae		Tyta	Tyta luctuosa	2
Butterfly catcher sleeve	Lepidoptera	Glossata	Heteroneura	Gelechioidea	Gelechiidae					2
Butterfly catcher sleeve	Lepidoptera	Glossata	Heteroneura	Gelechioidea	Gelechiidae					1
Butterfly catcher sleeve	Lepidoptera		Heteroneura	Papilionoidea	Pieridae	Pierinae	Pierini	Pieris	Pieris rapae	1
Butterfly catcher sleeve	Neuroptera			Chrysopoidea	Chrysopidae	Chrysopinae	Chrysopini	Chrysopa	Chrysopa sp.	1
Butterfly catcher sleeve	Thysanoptera									1
	Mantodea				Amelidae	Amelinae		Apteromantis	Apteromantis aptera	1
Pan traps	Coleoptera	Polyphaga	Elateriformia	Buprestoidea	Buprestidae	Buprestinae	Anthaxiini	Anthaxia		1
Pan traps	Coleoptera	Polyphaga	Elateriformia	Elateroidea	Elateridae	Elaterinae				1
Pan traps	Coleoptera	Polyphaga	Cucujiformia	Tenebronoidea	Mordellidae					2
Pan traps	Coleoptera	Polyphaga	Cucujiformia	Cleroidea	Cleridae	Clerinae		Trichodes	Trichodes octopunctatus	1
Pan traps	Coleoptera	Polyphaga	Bostrichiformia	Bostrichoidea	Dermestidae	Megatominae	Anthrenini	Anthrenus		1
Pan traps	Coleoptera	Polyphaga	Cucujiformia	Chrysomeloidea	Chrysomelidae	Cryptocephalinae	Cryptocephalini	Cryptocephalus		1
Pan traps	Coleoptera	Polyphaga	Cucujiformia	Chrysomeloidea	Chrysomelidae	Cryptocephalinae	Cryptocephalini	Cryptocephalus		1
Pan traps	Hemiptera	Heteroptera	Pentatomomorpha	Lygaeoidea	Lygaeidae	Lygaeinae		Spilostethus	Spilostethus pandurus	1
Pan traps	Hymenoptera									1
Pan traps	Hymenoptera	Apocrita		Apoidea	Andrenidae	Andreninae		Andrena		3
Pan traps	Hymenoptera	Apocrita		Apoidea	Halictidae					1
Pan traps	Hymenoptera	Apocrita		Apoidea	Halictidae					1
Pan traps	Hymenoptera	Apocrita	Aculeata	Chrysidoidea	Chrysididae					1
Pan traps	Diptera	Brachycera			Phoridae					1
Pan traps	Diptera	Brachycera		Ephydroidea	Drosophilidae					1
Pan traps	Hemiptera	Sternorrhyncha	Aphidomorpha	Aphidoidea	Aphididae					1
Pan traps	Diptera	Brachycera		Ephydroidea	Drosophilidae					1
Pan traps	Diptera	Brachycera		Ephydroidea	Drosophilidae					3
Pan traps	Diptera	Brachycera			Phoridae					8
Pan traps	Diptera	Brachycera			Phoridae					13
Pan traps	Diptera	Brachycera	Muscomorpha	Syrphoidea	Syrphidae	Eristalinae	Eristalini	Eristalis	Eristalis tenax	1
Pan traps	Diptera	Brachycera	Muscomorpha	Muscoidea	Muscidae	Muscinae	Muscini	Musca	Musca domestica	13
Pan traps	Diptera	Brachycera	Muscomorpha	Muscoidea	Muscidae					1
Pan traps	Diptera	Brachycera	Muscomorpha	Syrphoidea	Calliphoridae					1
Pan traps	Diptera				Phoridae					1
Butterfly catcher sleeve	Coleoptera	Polyphaga								1
Butterfly catcher sleeve	Coleoptera	Polyphaga	Elateriformia	Elateroidea	Elateridae	Elaterinae				1
Butterfly catcher sleeve	Coleoptera	Polyphaga	Cucujiformia	Cleroidea	Cleridae	Clerinae		Trichodes		1
Butterfly catcher sleeve	Coleoptera	Polyphaga	Elateriformia	Buprestoidea	Buprestidae	Buprestinae	Anthaxiini	Anthaxia		3
Butterfly catcher sleeve	Coleoptera	Polyphaga	Cucujiformia	Coccinelloidea	Coccinellidae	Coccinellinae		Coccinella	Coccinella septempunctata	6
Butterfly catcher sleeve	Hemiptera	Auchenorrhyncha	Fulguroforma	Fulgoroidea	Issidae					1
Butterfly catcher sleeve	Hemiptera	Auchenorrhyncha	Fulguroforma	Fulgoroidea	Issidae					1
Butterfly catcher sleeve	Hemiptera	Auchenorrhyncha	Fulguroforma	Fulgoroidea	Issidae					5
Butterfly catcher sleeve	Coleoptera	Polyphaga	Cucujiformia	Curculionoidea	Anthribidae	Urodontinae		Bruchela		1
Butterfly catcher sleeve	Coleoptera	Polyphaga	Cucujiformia	Chrysomeloidea	Chrysomelidae	Bruchinae				1
Butterfly catcher sleeve	Hemiptera	Heteroptera	Cimicomorpha	Cimicoidea	Anthocoridae					1
Butterfly catcher sleeve	Coleoptera	Polyphaga	Cucujiformia	Tenebronoidea	Mordellidae					2
Butterfly catcher sleeve	Coleoptera	Polyphaga	Cucujiformia	Tenebronoidea	Mordellidae					3
Butterfly catcher sleeve	Coleoptera	Polyphaga	Cucujiformia	Tenebronoidea	Mordellidae					4
Butterfly catcher sleeve	Coleoptera	Polyphaga	Cucujiformia	Cucujoidea	Nitidulidae					1
Butterfly catcher sleeve	Coleoptera	Polyphaga	Cucujiformia	Chrysomeloidea	Chrysomelidae	Cryptocephalinae	Cryptocephalini	Cryptocephalus		1
Butterfly catcher sleeve	Coleoptera	Polyphaga	Bostrichiformia	Bostrichoidea	Dermestidae	Megatominae	Anthrenini	Anthrenus		1
Butterfly catcher sleeve	Coleoptera	Polyphaga	Bostrichiformia	Bostrichoidea	Dermestidae	Megatominae	Anthrenini	Anthrenus		1
Butterfly catcher sleeve	Coleoptera	Polyphaga	Bostrichiformia	Bostrichoidea	Dermestidae					2
Butterfly catcher sleeve	Coleoptera	Polyphaga	Cucujiformia	Tenebronoidea	Tenebrionoidae	Alleculinae	Cteniopodini	Heliotaurus	Heliotaurus ruficollis	14
Butterfly catcher sleeve	Coleoptera	Polyphaga	Scarabaeiformia	Scarabaeoidea	Scarabaeidae	Cetoniinae	Cetoniini	Oxythyrea	Oxythyrea funesta	1
Butterfly catcher sleeve	Diptera	Brachycera	Muscomorpha	Syrphoidea	Syrphidae	Eristalinae	Eristalini	Eristalis	Eristalis tenax	14
Butterfly catcher sleeve	Diptera	Brachycera	Muscomorpha	Syrphoidea	Syrphidae	Eristalinae	Eristalini	Eristalis	Eristalis tenax	1
Butterfly catcher sleeve	Diptera	Brachycera	Muscomorpha	Syrphoidea	Syrphidae					1
Butterfly catcher sleeve	Diptera	Brachycera	Muscomorpha	Syrphoidea	Syrphidae	Syrphinae	Syrphini	Sphaerophoria	Sphaerophoria sp.	8
Butterfly catcher sleeve	Diptera	Brachycera	Muscomorpha	Syrphoidea	Syrphidae	Eristalinae	Milesiini	Syritta	Syritta sp.	2
Butterfly catcher sleeve	Diptera									2
Butterfly catcher sleeve	Diptera	Brachycera	Muscomorpha	Tephritoidea	Tephritidae					1
Butterfly catcher sleeve	Diptera				Muscidae					1
Butterfly catcher sleeve	Diptera				Muscidae					1
Butterfly catcher sleeve	Diptera				Muscidae					1
Butterfly catcher sleeve	Diptera	Brachycera	Muscomorpha	Muscoidea	Muscidae	Muscinae	Muscini	Musca	Musca domestica	10
Butterfly catcher sleeve	Diptera				Sarcophagidae					1
Butterfly catcher sleeve	Diptera	Brachycera	Muscomorpha	Syrphoidea	Calliphoridae					2
Butterfly catcher sleeve	Diptera	Brachycera	Muscomorpha	Syrphoidea	Calliphoridae					1
Butterfly catcher sleeve	Diptera	Brachycera	Muscomorpha	Syrphoidea	Calliphoridae	Luciliinae		Lucilia	Lucilia sp.	1
Butterfly catcher sleeve	Diptera	Brachycera	Muscomorpha	Syrphoidea	Calliphoridae	Luciliinae		Lucilia	Lucilia sp.	7
Butterfly catcher sleeve	Diptera	Brachycera		Ephydroidea	Drosophilidae					1
Butterfly catcher sleeve	Diptera	Brachycera		Ephydroidea	Drosophilidae					1
Butterfly catcher sleeve	Diptera	Nematocera	Culicomorpha	Chironomoidea	Simuliidae					1
Butterfly catcher sleeve	Diptera	Nematocera	Tipulomorpha	Tipuloidea	Tipulidae					1
Butterfly catcher sleeve	Hemiptera	Sternorrhyncha	Aphidomorpha	Aphidoidea	Aphididae					2
Butterfly catcher sleeve	Hymenoptera	Apocrita		Vespoidea	Vespidae					1
Butterfly catcher sleeve	Hymenoptera	Apocrita	Proctotrupomorpha	Chalcidoidea	Torymidae					1
Butterfly catcher sleeve	Orthoptera	Ensifera	Tettigoniidea	Tettigonioidea	Tettigoniidae	Tettigoniinae	Tettigoniinae	Platycleis	Platycleis sp.1	1
Butterfly catcher sleeve	Orthoptera	Caelifera	Acrididea	Acridoidea	Acrididae	Oedipodinae	Oedipodini	Oedipoda	Oedipoda charpentieri	1
Butterfly catcher sleeve	Orthoptera	Caelifera	Acrididea	Acridoidea	Acrididae	Oedipodinae	Oedipodini	Oedipoda	Oedipoda charpentieri	1
Butterfly catcher sleeve	Orthoptera	Caelifera	Acrididea	Acridoidea	Acrididae	Calliptaminae		Calliptamus	Calliptamus italicus	1
Butterfly catcher sleeve	Orthoptera	Caelifera	Acrididea	Acridoidea	Acrididae	Gomphocerinae	Dociostaurini	Dociostaurus		1
Butterfly catcher sleeve	Orthoptera	Caelifera	Acrididea	Pyrgomorphoidea	Pyrgomorphidae	Pyrgomorphinae	Pyrgomorphini	Pyrgomorpha	Pyrgomorpha conica	1
Butterfly catcher sleeve	Hemiptera	Heteroptera	Cimicomorpha	Miroidea	Miridae					1
Butterfly catcher sleeve	Lepidoptera	Glossata	Heteroneura	Noctuoidea	Noctuidae	Catocalinae		Tyta	Tyta luctuosa	4
Butterfly catcher sleeve	Lepidoptera	Glossata	Heteroneura	Noctuoidea	Noctuidae	Catocalinae		Tyta	Tyta luctuosa	1
Butterfly catcher sleeve	Lepidoptera	Glossata	Heteroneura	Pterophoroidea	Pterophoridae					1
Butterfly catcher sleeve	Neuroptera			Chrysopoidea	Chrysopidae	Chrysopinae	Chrysopini	Chrysopa	Chrysopa sp.	9
Butterfly catcher sleeve	Hemiptera	Auchenorrhyncha	Cicadomorpha	Membracoidea	Cicadellidae					3
Butterfly catcher sleeve	Hemiptera	Heteroptera	Cimicomorpha	Cimicoidea	Anthocoridae	Anthocorinae	Oriini	Orius	Orius sp.	8
Butterfly catcher sleeve	Hemiptera	Heteroptera	Cimicomorpha	Miroidea	Miridae					1
Butterfly catcher sleeve	Hemiptera	Heteroptera	Cimicomorpha	Miroidea	Miridae					6
Butterfly catcher sleeve	Hemiptera	Heteroptera	Pentatomomorpha	Lygaeoidea	Lygaeidae	Lygaeinae		Spilostethus	Spilostethus pandurus	1
Butterfly catcher sleeve	Hymenoptera	Apocrita	Proctotrupomorpha	Chalcidoidea	Aphelinidae					1
Butterfly catcher sleeve	Hemiptera	Heteroptera	Cimicomorpha	Miroidea	Issidae				"Ninfa"	3
Butterfly catcher sleeve	Mantodea				Empusidae	Empusinae	Empusini	Empusa	Empusa pennata (hembra)	1
Butterfly catcher sleeve	Thysanoptera									5
Butterfly catcher sleeve	Lepidoptera		Heteroneura	Geometroidea	Geometridae				(oruga)	1
Pan traps	Hymenoptera	Apocrita		Apoidea	Apidae	Xylocopinae	Xylocopini	Xylocopa	Xylocopa violacea	1
Pan traps	Coleoptera	Polyphaga	Cucujiformia	Coccinelloidea	Coccinellidae	Coccinellinae		Coccinella	Coccinella septempunctata	1
Pan traps	Coleoptera	Polyphaga	Cucujiformia	Chrysomeloidea	Chrysomelidae	Cryptocephalinae	Clytrini	Cryptocephalus		1
Pan traps	Coleoptera	Polyphaga	Cucujiformia	Chrysomeloidea	Chrysomelidae	Cryptocephalinae	Clytrini	Cryptocephalus		1
Pan traps	Coleoptera	Polyphaga	Cucujiformia	Cleroidea	Cleridae	Clerinae		Trichodes	Trichodes alvearius	2
Pan traps	Coleoptera	Polyphaga	Elateriformia	Buprestoidea	Buprestidae	Polycestinae	Acmaeoderini	Acmaeodera		1
Pan traps	Coleoptera	Polyphaga	Cucujiformia	Tenebronoidea	Mordellidae					1
Pan traps	Coleoptera	Polyphaga	Cucujiformia	Tenebronoidea	Mordellidae					1
Pan traps	Coleoptera	Polyphaga	Cucujiformia	Tenebronoidea	Mordellidae					1
Pan traps	Coleoptera	Polyphaga	Cucujiformia	Cucujoidea	Nitidulidae?					1
Pan traps	Coleoptera	Polyphaga	Elateriformia	Buprestoidea	Buprestidae	Buprestinae	Anthaxiini	Anthaxia		1
Pan traps	Coleoptera	Polyphaga	Elateriformia	Elateroidea	Elateridae	Elaterinae				1
Pan traps	Hemiptera	Heteroptera	Cimicomorpha	Miroidea	Miridae					1
Pan traps	Hemiptera	Heteroptera	Cimicomorpha	Cimicoidea	Anthocoridae	Anthocorinae	Oriini	Orius	Orius sp.	2
Pan traps	Hymenoptera			Apoidea	Andrenidae					1
Pan traps	Hymenoptera	Apocrita		Apoidea	Andrenidae	Andreninae		Andrena		1
Pan traps	Hymenoptera	Apocrita		Apoidea	Andrenidae					1
Pan traps	Hymenoptera			Tenthredinoidea	Argidae	Arginae		Arge		1
Pan traps	Hymenoptera	Apocrita		Apoidea	Halictidae					1
Pan traps	Hymenoptera	Apocrita		Ichneumonoidea	Braconidae					1
Pan traps	Diptera	Brachycera	Muscomorpha	Muscoidea	Muscidae	Muscinae	Muscini	Musca	Musca domestica	16
Pan traps	Diptera	Brachycera	Muscomorpha	Muscoidea	Muscidae	Muscinae	Muscini			3
Pan traps	Diptera	Brachycera	Muscomorpha	Muscoidea	Muscidae					1
Pan traps	Diptera	Brachycera	Muscomorpha	Muscoidea	Muscidae					1
Pan traps	Diptera	Brachycera	Muscomorpha	Muscoidea	Muscidae					1
Pan traps	Diptera	Brachycera	Muscomorpha	Muscoidea	Muscidae					1
Pan traps	Diptera	Brachycera	Muscomorpha	Tephritoidea	Tephritidae					3
Pan traps	Hemiptera	Auchenorrhyncha	Cicadomorpha	Membracoidea	Cicadellidae					1
Pan traps	Hemiptera	Auchenorrhyncha	Cicadomorpha	Membracoidea	Cicadellidae					2
Pan traps	Hemiptera	Sternorrhyncha	Aphidomorpha	Aphidoidea	Aphididae					1
Pan traps	Diptera	Brachycera		Ephydroidea	Drosophilidae					4
Pan traps	Diptera	Brachycera			Phoridae					64
Pan traps	Diptera	Brachycera	Muscomorpha		Conopidae					1
Butterfly catcher sleeve	Hymenoptera	Apocrita		Apoidea	Halictidae					1
Butterfly catcher sleeve	Hymenoptera	Apocrita		Apoidea	Halictidae					1
Butterfly catcher sleeve	Hymenoptera	Symphyta		Tenthredinoidea	Argidae	Arginae		Arge	Arge melanochroa	1
Butterfly catcher sleeve	Hymenoptera	Apocrita	Proctotrupomorpha	Chalcidoidea	Aphelinidae					1
Butterfly catcher sleeve	Hymenoptera	Apocrita		Chalcidoidea	Trichogrammatidae					1
Butterfly catcher sleeve	Hymenoptera	Apocrita		Ichneumonoidea	Braconidae					1
Butterfly catcher sleeve	Hymenoptera	Apocrita	Proctotrupomorpha	Chalcidoidea	Aphelinidae					1
Butterfly catcher sleeve	Diptera	Nematocera	Bibionomorpha	Bibionoidea	Bibionidae					1
Butterfly catcher sleeve	Hymenoptera	Apocrita		Apoidea	Halictidae					1
Butterfly catcher sleeve	Hymenoptera	Apocrita		Vespoidea	Vespidae	Eumeninae				1
Butterfly catcher sleeve	Hymenoptera	Apocrita	Aculeata	Vespoidea	Formicidae					1
Butterfly catcher sleeve	Hymenoptera	Apocrita	Aculeata	Vespoidea	Formicidae					3
Butterfly catcher sleeve	Hymenoptera	Apocrita	Aculeata	Vespoidea	Formicidae					2
Butterfly catcher sleeve	Lepidoptera		Heteroneura	Papilionoidea	Pieridae	Pierinae	Pierini	Pieris	Pieris rapae	1
Butterfly catcher sleeve	Lepidoptera		Heteroneura	Geometroidea	Geometridae	Sterrhinae	Idaeini	Idaea		1
Butterfly catcher sleeve	Lepidoptera		Heteroneura	Geometroidea	Geometridae	Sterrhinae	Idaeini	Idaea		1
Butterfly catcher sleeve	Lepidoptera	Glossata	Heteroneura	Gelechioidea	Gelechiidae					1
Butterfly catcher sleeve	Lepidoptera	Glossata	Heteroneura	Noctuoidea	Noctuidae	Catocalinae		Tyta	Tyta luctuosa	1
Butterfly catcher sleeve	Lepidoptera			Pyraloidea	Crambidae	Evergestinae		Evergestis	Evergestis frumentalis	1
Butterfly catcher sleeve	Lepidoptera		Heteroneura	Papilionoidea	Nymphalidae	Satyrinae	Satyrini	Pyronia	Pyronia cecilia	1
Butterfly catcher sleeve	Neuroptera			Chrysopoidea	Chrysopidae	Chrysopinae	Chrysopini	Chrysopa	Chrysopa sp.	6
Butterfly catcher sleeve	Orthoptera	Caelifera	Acrididea	Pyrgomorphoidea	Pyrgomorphidae	Pyrgomorphinae	Pyrgomorphini	Pyrgomorpha	Pyrgomorpha conica	1
Butterfly catcher sleeve	Orthoptera	Caelifera	Acrididea	Acridoidea	Acrididae	Oedipodinae	Oedipodini	Oedipoda	Oedipoda caerulescens	1
Butterfly catcher sleeve	Orthoptera	Caelifera	Acrididea	Acridoidea	Acrididae	Gomphocerinae	Gomphocerini	Chorthippus		1
Butterfly catcher sleeve	Hemiptera	Auchenorrhyncha	Cicadomorpha	Membracoidea	Issidae					1
Butterfly catcher sleeve	Hemiptera	Auchenorrhyncha	Cicadomorpha	Membracoidea	Issidae					3
Butterfly catcher sleeve	Hemiptera	Auchenorrhyncha	Cicadomorpha	Membracoidea	Issidae					1
Butterfly catcher sleeve	Hemiptera	Auchenorrhyncha	Cicadomorpha	Membracoidea	Issidae					1
Butterfly catcher sleeve	Odonata	Zygoptera		Lestoidea	Lestidae			Lestes		1
Butterfly catcher sleeve	Diptera	Brachycera	Muscomorpha	Syrphoidea	Syrphidae	Syrphinae	Syrphini	Sphaerophoria	Sphaerophoria sp.	21
Butterfly catcher sleeve	Diptera	Brachycera	Muscomorpha	Syrphoidea	Syrphidae	Syrphinae	Syrphini	Sphaerophoria		4
Butterfly catcher sleeve	Diptera	Brachycera	Muscomorpha	Syrphoidea	Syrphidae					1
Butterfly catcher sleeve	Diptera	Brachycera	Muscomorpha	Syrphoidea	Syrphidae					1
Butterfly catcher sleeve	Diptera	Brachycera	Muscomorpha	Syrphoidea	Syrphidae					1
	Lepidoptera		Heteroneura	Geometroidea	Geometridae				"Oruga de un geométrido"	1
	Lepidoptera	Glossata	Heteroneura	Noctuoidea	Noctuidae				"Oruga de un Noctuido"	1
Butterfly catcher sleeve	Diptera									1
Butterfly catcher sleeve	Diptera									1
Butterfly catcher sleeve	Hemiptera	Auchenorrhyncha	Cicadomorpha	Membracoidea	Cicadellidae					6
Butterfly catcher sleeve	Hemiptera	Auchenorrhyncha	Cicadomorpha	Membracoidea	Cicadellidae					1
Butterfly catcher sleeve	Diptera	Brachycera	Muscomorpha	Tephritoidea	Tephritidae					1
Butterfly catcher sleeve	Diptera	Brachycera	Muscomorpha	Syrphoidea	Calliphoridae	Luciliinae		Lucilia	Lucilia sp.	3
Butterfly catcher sleeve	Diptera	Brachycera	Muscomorpha	Syrphoidea	Calliphoridae	Luciliinae		Lucilia		1
Butterfly catcher sleeve	Diptera	Brachycera	Muscomorpha	Syrphoidea	Calliphoridae					3
Butterfly catcher sleeve	Diptera	Brachycera	Muscomorpha	Muscoidea	Muscidae					2
Butterfly catcher sleeve	Diptera	Brachycera	Muscomorpha	Syrphoidea	Pipunculidae					1
Butterfly catcher sleeve	Diptera	Brachycera	Muscomorpha	Muscoidea	Muscidae	Muscinae	Muscini	Musca	Musca domestica	15
Butterfly catcher sleeve	Hymenoptera	Apocrita	Proctotrupomorpha	Chalcidoidea	Aphelinidae					1
Butterfly catcher sleeve	Diptera	Brachycera			Phoridae					1
Butterfly catcher sleeve	Diptera	Brachycera	Muscomorpha	Syrphoidea	Syrphidae	Eristalinae	Eristalini	Eristalis	Eristalis tenax	9
Butterfly catcher sleeve	Diptera	Brachycera		Ephydroidea	Drosophilidae					1
Butterfly catcher sleeve	Coleoptera	Polyphaga	Elateriformia	Buprestoidea	Buprestidae	Buprestinae	Anthaxiini	Anthaxia		1
Butterfly catcher sleeve	Coleoptera									1
Butterfly catcher sleeve	Coleoptera	Polyphaga	Cucujiformia	Tenebronoidea	Tenebrionoidae	Alleculinae	Cteniopodini	Heliotaurus	Heliotaurus ruficollis	11
Butterfly catcher sleeve	Coleoptera	Polyphaga	Cucujiformia	Tenebronoidea	Mordellidae					2
Butterfly catcher sleeve	Coleoptera	Polyphaga	Cucujiformia	Chrysomeloidea	Chrysomelidae	Bruchinae	Amblycerini	Spermophagus		1
Butterfly catcher sleeve	Coleoptera	Polyphaga	Bostrichiformia	Bostrichoidea	Chrysomelidae	Bruchinae				1
Butterfly catcher sleeve	Coleoptera	Polyphaga	Bostrichiformia	Bostrichoidea	Dermestidae	Megatominae	Anthrenini	Anthrenus		1
Butterfly catcher sleeve	Hemiptera	Auchenorrhyncha	Cicadomorpha	Membracoidea	Cicadellidae					1
Butterfly catcher sleeve	Coleoptera	Polyphaga	Staphyliniformia	Staphylinoidea	Staphylinidae					1
Butterfly catcher sleeve	Hemiptera	Heteroptera	Cimicomorpha	Miroidea	Miridae	Mirinae	Mirini	Lygus		9
Butterfly catcher sleeve	Hemiptera	Heteroptera	Cimicomorpha	Miroidea	Miridae	Mirinae	Mirini	Lygus		3
Butterfly catcher sleeve	Hemiptera	Heteroptera	Cimicomorpha	Cimicoidea	Anthocoridae	Anthocorinae	Oriini	Orius	Orius sp.	1
Butterfly catcher sleeve	Hemiptera	Heteroptera	Cimicomorpha	Miroidea	Miridae					8
Butterfly catcher sleeve	Hemiptera	Heteroptera	Cimicomorpha	Miroidea	Miridae					3
Butterfly catcher sleeve	Hemiptera	Heteroptera	Pentatomomorpha	Pentatomoidea	Pentatomidae	Pentatominae	Carpocorini	Carpocoris		1
Pan traps	Diptera	Brachycera	Muscomorpha	Muscoidea	Muscidae	Muscinae	Muscini	Musca	Musca domestica	34
Pan traps	Diptera	Brachycera	Muscomorpha	Muscoidea	Muscidae	Muscinae	Muscini	Musca		1
Pan traps	Diptera	Brachycera	Muscomorpha	Muscoidea	Muscidae					1
Pan traps	Diptera	Brachycera	Muscomorpha	Muscoidea	Muscidae					1
Pan traps	Diptera	Brachycera	Muscomorpha	Oestroidea	Tachinidae					3
Pan traps	Diptera	Brachycera	Muscomorpha	Muscoidea	Muscidae					4
Pan traps	Diptera			Oestroidea	Sarcophagidae					1
Pan traps	Diptera	Brachycera	Muscomorpha	Muscoidea	Muscidae					2
Pan traps	Diptera			Oestroidea	Sarcophagidae					1
Pan traps	Diptera	Brachycera	Muscomorpha	Tephritoidea	Tephritidae				preguntar si han visto agallas en guayule porque esta especie hace agallas en olivarda	1
Pan traps	Diptera	Brachycera			Phoridae					9
Pan traps	Diptera	Nematocera	Bibionomorpha	Bibionoidea	Bibionidae					1
Pan traps	Diptera	Brachycera			Phoridae					1
Pan traps	Coleoptera	Polyphaga	Cucujiformia	Curculionoidea	Brentidae	Apioninae				1
Pan traps	Diptera	Brachycera		Ephydroidea	Drosophilidae					1
Pan traps	Lepidoptera		Heteroneura	Papilionoidea	Pieridae	Pierinae	Pierini	Pieris	Pieris rapae	1
Pan traps	Hymenoptera	Apocrita		Apoidea	Halictidae					3
Pan traps	Hymenoptera	Apocrita		Apoidea	Apidae		Anthophorini			1
Pan traps	Hymenoptera	Apocrita		Ichneumonoidea	Braconidae					1
Pan traps	Hymenoptera	Apocrita		Apoidea	Halictidae					1
Pan traps	Hymenoptera	Apocrita	Aculeata	Vespoidea	Formicidae					1
Pan traps	Coleoptera	Polyphaga	Cucujiformia	Tenebronoidea	Mordellidae					4
Pan traps	Coleoptera	Polyphaga	Cucujiformia	Coccinelloidea	Coccinellidae	Coccinellinae		Coccinella	Coccinella septempunctata	1
Pan traps	Coleoptera	Polyphaga	Cucujiformia	Cleroidea	Melyridae	Dasytinae				1
Pan traps	Coleoptera	Polyphaga	Elateriformia	Buprestoidea	Buprestidae	Buprestinae	Anthaxiini	Anthaxia	Anthaxia salicis	1
Pan traps	Coleoptera	Polyphaga	Bostrichiformia	Bostrichoidea	Dermestidae	Dermestinae	Dermestini	Dermestes		1
Pan traps	Hemiptera	Auchenorrhyncha	Cicadomorpha	Membracoidea	Cicadellidae					13
Pan traps	Coleoptera	Polyphaga	Cucujiformia	Chrysomeloidea	Chrysomelidae	Cryptocephalinae	Cryptocephalini	Cryptocephalus		1
Pan traps	Coleoptera	Polyphaga	Cucujiformia	Chrysomeloidea	Chrysomelidae	Cryptocephalinae	Cryptocephalini	Cryptocephalus		1
Pan traps	Coleoptera	Polyphaga	Cucujiformia	Cucujoidea	Nitidulidae?					1
Pan traps	Hemiptera	Heteroptera	Cimicomorpha	Miroidea	Miridae					1
Pan traps	Hemiptera	Auchenorrhyncha	Cicadomorpha	Membracoidea	Cicadellidae					3
Pan traps	Hemiptera	Heteroptera	Cimicomorpha	Miroidea	Miridae	Mirinae	Mirini	Lygus		1
Butterfly catcher sleeve	Lepidoptera		Heteroneura	Papilionoidea	Pieridae	Pierinae	Pierini	Pieris	Pieris rapae	4
Butterfly catcher sleeve	Lepidoptera			Pyraloidea	Crambidae	Evergestinae		Evergestis	Evergestis frumentalis	6
Butterfly catcher sleeve	Lepidoptera			Pyraloidea	Crambidae	Evergestinae		Evergestis	Evergestis frumentalis	1
Butterfly catcher sleeve	Lepidoptera		Heteroneura	Papilionoidea	Nymphalidae	Satyrinae	Satyrini	Pyronia	Pyronia cecilia	2
Butterfly catcher sleeve	Lepidoptera		Heteroneura	Papilionoidea	Nymphalidae	Satyrinae	Satyrini	Pyronia	Pyronia cecilia	1
Butterfly catcher sleeve	Lepidoptera	Glossata	Heteroneura	Gelechioidea	Gelechiidae					9
Butterfly catcher sleeve	Lepidoptera		Heteroneura	Yponomeutoidea	Plutellidae			Plutella	Plutella xylostella	1
Butterfly catcher sleeve	Hymenoptera	Apocrita		Apoidea	Halictidae					1
Butterfly catcher sleeve	Hymenoptera	Apocrita		Ichneumonoidea	Braconidae					1
Butterfly catcher sleeve	Hymenoptera									1
Butterfly catcher sleeve	Coleoptera	Polyphaga	Cucujiformia	Tenebronoidea	Tenebrionoidae	Alleculinae	Cteniopodini	Heliotaurus	Heliotaurus ruficollis	8
Butterfly catcher sleeve	Coleoptera	Polyphaga	Cucujiformia	Chrysomeloidea	Chrysomelidae	Cryptocephalinae	Cryptocephalini	Cryptocephalus		1
Butterfly catcher sleeve	Coleoptera	Polyphaga	Cucujiformia	Coccinelloidea	Coccinellidae	Coccinellinae	Coccinellini	Adalia		2
Butterfly catcher sleeve	Coleoptera	Polyphaga		Curculionoidea	Curculionidae	Curculioninae		Cleopomiarus		1
Butterfly catcher sleeve	Coleoptera	Polyphaga	Cucujiformia	Tenebronoidea	Mordellidae					2
Butterfly catcher sleeve	Coleoptera	Polyphaga	Cucujiformia	Cucujoidea	Nitidulidae?					1
Butterfly catcher sleeve	Hemiptera	Auchenorrhyncha	Fulguroforma	Fulgoroidea	Issidae					1
Butterfly catcher sleeve	Hemiptera	Auchenorrhyncha	Fulguroforma	Fulgoroidea	Issidae					5
Butterfly catcher sleeve	Hemiptera	Heteroptera	Cimicomorpha	Miroidea	Miridae					2
Butterfly catcher sleeve	Hemiptera	Heteroptera	Cimicomorpha	Miroidea	Miridae					1
Butterfly catcher sleeve	Hemiptera	Auchenorrhyncha	Cicadomorpha	Membracoidea	Cicadellidae					1
Butterfly catcher sleeve	Neuroptera			Chrysopoidea	Chrysopidae	Chrysopinae	Chrysopini	Chrysopa	larva de Chrysopa	1
Butterfly catcher sleeve	Hemiptera	Heteroptera	Cimicomorpha	Miroidea	Miridae					10
Butterfly catcher sleeve	Hemiptera	Heteroptera	Cimicomorpha	Miroidea	Miridae					4
Butterfly catcher sleeve	Hemiptera	Heteroptera	Cimicomorpha	Miroidea	Miridae					5
Butterfly catcher sleeve	Hemiptera	Heteroptera	Cimicomorpha	Cimicoidea	Anthocoridae	Anthocorinae	Oriini	Orius	Orius sp.	1
Butterfly catcher sleeve	Hemiptera	Heteroptera	Cimicomorpha	Cimicoidea	Anthocoridae	Anthocorinae	Oriini	Orius	Orius sp.	1
Butterfly catcher sleeve	Diptera	Brachycera	Muscomorpha	Muscoidea	Muscidae	Muscinae	Muscini	Musca	Musca domestica	36
Butterfly catcher sleeve	Diptera	Brachycera	Muscomorpha	Muscoidea	Muscidae					3
Butterfly catcher sleeve	Diptera	Brachycera	Muscomorpha	Muscoidea	Muscidae					3
Butterfly catcher sleeve	Diptera	Brachycera	Muscomorpha	Syrphoidea	Syrphidae	Syrphinae	Syrphini	Sphaerophoria	Sphaerophoria sp.	11
Butterfly catcher sleeve	Diptera	Brachycera	Muscomorpha	Syrphoidea	Syrphidae	Syrphinae	Syrphini			6
Butterfly catcher sleeve	Diptera	Brachycera	Muscomorpha	Syrphoidea	Syrphidae	Eristalinae	Eristalini	Eristalis	Eristalis tenax	3
Butterfly catcher sleeve	Diptera	Brachycera	Muscomorpha	Syrphoidea	Calliphoridae					1
Butterfly catcher sleeve	Diptera	Brachycera	Muscomorpha		Conopidae					1
Butterfly catcher sleeve	Diptera	Brachycera	Muscomorpha	Syrphoidea	Pipunculidae					1
Butterfly catcher sleeve	Diptera	Brachycera		Ephydroidea	Drosophilidae					2
Butterfly catcher sleeve	Diptera	Brachycera		Ephydroidea	Drosophilidae					2
Butterfly catcher sleeve	Diptera	Brachycera			Phoridae					3
Butterfly catcher sleeve	Diptera	Brachycera			Phoridae					1
Butterfly catcher sleeve	Diptera	Brachycera	Muscomorpha	Muscoidea	Muscidae					1
Butterfly catcher sleeve	Diptera	Brachycera	Muscomorpha	Muscoidea	Muscidae					2
Butterfly catcher sleeve	Diptera	Brachycera	Muscomorpha	Muscoidea	Muscidae					2
Butterfly catcher sleeve	Diptera	Brachycera	Muscomorpha	Muscoidea	Muscidae					1
Butterfly catcher sleeve	Diptera	Brachycera	Muscomorpha	Muscoidea	Muscidae					1
Butterfly catcher sleeve	Diptera	Brachycera	Muscomorpha	Muscoidea	Muscidae					1
Butterfly catcher sleeve	Diptera	Brachycera	Muscomorpha	Muscoidea	Muscidae					1
Butterfly catcher sleeve	Diptera	Brachycera	Muscomorpha	Muscoidea	Muscidae					1
Butterfly catcher sleeve	Diptera				Sarcophagidae					1
Butterfly catcher sleeve	Diptera	Brachycera	Muscomorpha	Syrphoidea	Calliphoridae					2
Butterfly catcher sleeve	Diptera	Brachycera	Muscomorpha	Syrphoidea	Calliphoridae					1
Butterfly catcher sleeve	Diptera									2
Butterfly catcher sleeve	Diptera	Brachycera	Muscomorpha	Syrphoidea	Calliphoridae	Luciliinae		Lucilia	Lucilia sp.	2
Butterfly catcher sleeve	Diptera	Brachycera	Muscomorpha	Syrphoidea	Calliphoridae	Luciliinae		Lucilia	Lucilia sp.	11
Butterfly catcher sleeve	Neuroptera			Chrysopoidea	Chrysopidae	Chrysopinae	Chrysopini	Chrysopa	Chrysopa sp.	2
Butterfly catcher sleeve	Orthoptera	Caelifera	Acrididea	Acridoidea	Acrididae	Calliptaminae		Calliptamus	Calliptamus italicus	1
Butterfly catcher sleeve	Orthoptera	Caelifera	Acrididea	Acridoidea	Acrididae	Oedipodinae	Oedipodini	Oedipoda	Oedipoda charpentieri	1
Butterfly catcher sleeve	Mantodea				Empusidae	Empusinae	Empusini	Empusa	Empusa pennata (hembra)	2
Butterfly catcher sleeve	Mantodea				Amelidae	Amelinae		Apteromantis	Apteromantis aptera	1
Pan traps	Hymenoptera	Apocrita		Apoidea	Andrenidae					1
Pan traps	Hymenoptera	Apocrita		Evanioidea	Gasteruptiidae					2
Pan traps	Hymenoptera	Apocrita	Aculeata	Pompiloidea	Pompilidae					1
Pan traps	Hymenoptera	Apocrita		Apoidea	Apidae		Anthophorini			1
Pan traps	Hymenoptera	Apocrita		Apoidea	Andrenidae	Andreninae				1
Pan traps	Coleoptera	Polyphaga	Cucujiformia	Tenebronoidea	Anthicidae					1
Pan traps	Hemiptera	Auchenorrhyncha	Cicadomorpha	Membracoidea	Cicadellidae					16
Pan traps	Coleoptera	Polyphaga	Cucujiformia	Tenebronoidea	Mordellidae					1
Pan traps	Coleoptera	Polyphaga	Cucujiformia	Tenebronoidea	Mordellidae					2
Pan traps	Coleoptera	Polyphaga	Cucujiformia	Curculionoidea	Curculionidae	Scolytinae				1
Pan traps	Coleoptera	Polyphaga	Elateriformia	Buprestoidea	Buprestidae	Buprestinae	Anthaxiini	Anthaxia		1
Pan traps	Coleoptera	Polyphaga	Cucujiformia	Coccinelloidea	Coccinellidae	Coccinellinae		Coccinella	Coccinella septempunctata	1
Pan traps	Hemiptera	Heteroptera	Cimicomorpha	Miroidea	Miridae	Mirinae	Mirini			1
Pan traps	Diptera	Brachycera	Muscomorpha	Syrphoidea	Calliphoridae	Luciliinae		Lucilia	Lucilia sp.	1
Pan traps	Diptera	Brachycera	Muscomorpha	Oestroidea	Sarcophagidae					1
Pan traps	Diptera	Brachycera	Muscomorpha	Muscoidea	Muscidae	Muscinae	Muscini	Musca	Musca domestica	16
Pan traps	Diptera	Brachycera	Muscomorpha	Muscoidea	Muscidae	Muscinae	Muscini			7
Pan traps	Diptera	Brachycera	Muscomorpha	Muscoidea	Muscidae	Muscinae	Muscini	Musca		3
Pan traps	Diptera	Brachycera	Muscomorpha	Muscoidea	Muscidae					1
Pan traps	Diptera	Brachycera	Muscomorpha	Muscoidea	Muscidae					1
Pan traps	Diptera	Brachycera	Muscomorpha	Muscoidea	Muscidae					2
Pan traps	Diptera	Brachycera	Muscomorpha		Phoridae					5
Pan traps	Diptera	Brachycera	Muscomorpha		Phoridae					2
Pan traps	Diptera	Brachycera	Muscomorpha	Tephritoidea	Tephritidae					1
Pan traps	Hemiptera	Auchenorrhyncha	Cicadomorpha	Membracoidea	Cicadellidae					2
Pan traps	Diptera	Brachycera	Muscomorpha	Ephydroidea	Drosophilidae					2
Pan traps	Diptera	Brachycera	Muscomorpha	Syrphoidea	Pipunculidae					1
Pan traps	Hemiptera	Sternorrhyncha		Aphidoidea	Aphididae					2
Pan traps	Hymenoptera	Apocrita		Ichneumonoidea	Braconidae					1
Pan traps	Hemiptera	Auchenorrhyncha	Cicadomorpha	Membracoidea	Cicadellidae					2
Butterfly catcher sleeve	Hymenoptera	Apocrita	Aculeata	Pompiloidea	Pompilidae					1
Butterfly catcher sleeve	Hymenoptera	Apocrita	Aculeata	Vespoidea	Formicidae					2
Butterfly catcher sleeve	Hymenoptera	Apocrita		Ichneumonoidea	Braconidae					3
Butterfly catcher sleeve	Coleoptera	Polyphaga	Cucujiformia	Tenebronoidea	Mordellidae					1
Butterfly catcher sleeve	Coleoptera	Polyphaga	Cucujiformia	Chrysomeloidea	Chrysomelidae					1
Butterfly catcher sleeve	Coleoptera	Polyphaga	Cucujiformia	Chrysomeloidea	Chrysomelidae	Cryptocephalinae	Cryptocephalini	Cryptocephalus	Cryptocephalus sp.	1
Butterfly catcher sleeve	Hemiptera	Heteroptera	Pentatomomorpha	Pentatomoidea	Pentatomidae				"Ninfa"	1
Butterfly catcher sleeve	Coleoptera	Polyphaga	Cucujiformia	Coccinelloidea	Coccinellidae	Coccinellinae	Coccinellini	Coccinella	Coccinella septempunctata	7
Butterfly catcher sleeve	Coleoptera	Polyphaga	Cucujiformia	Coccinelloidea	Coccinellidae	Coccinellinae	Coccinellini	Adalia	Adalia bipunctata	2
Butterfly catcher sleeve	Coleoptera	Polyphaga	Cucujiformia	Tenebronoidea	Tenebrionoidae	Alleculinae	Cteniopodini	Heliotaurus	Heliotaurus ruficollis	1
Butterfly catcher sleeve	Hemiptera	Auchenorrhyncha	Cicadomorpha	Membracoidea	Membracidae					1
Butterfly catcher sleeve	Hemiptera	Auchenorrhyncha	Cicadomorpha	Membracoidea	Cicadellidae					2
Butterfly catcher sleeve	Diptera	Brachycera	Muscomorpha	Muscoidea	Muscidae	Muscinae	Muscini	Musca	Musca domestica	18
Butterfly catcher sleeve	Diptera	Brachycera	Muscomorpha	Muscoidea	Muscidae					2
Butterfly catcher sleeve	Diptera	Brachycera	Muscomorpha	Muscoidea	Muscidae					1
Butterfly catcher sleeve	Diptera	Brachycera	Muscomorpha	Oestroidea	Sarcophagidae					1
Butterfly catcher sleeve	Diptera	Brachycera	Muscomorpha	Muscoidea	Muscidae					2
Butterfly catcher sleeve	Diptera	Brachycera	Muscomorpha	Syrphoidea	Calliphoridae					1
Butterfly catcher sleeve	Diptera	Brachycera	Muscomorpha	Syrphoidea	Syrphidae	Eristalinae	Milesiini	Syritta	Syritta sp.	5
Butterfly catcher sleeve	Diptera	Brachycera	Muscomorpha	Syrphoidea	Syrphidae	Syrphinae	Syrphini	Sphaerophoria	Sphaerophoria sp.	5
Butterfly catcher sleeve	Diptera	Brachycera	Muscomorpha	Syrphoidea	Syrphidae					3
Butterfly catcher sleeve	Diptera	Brachycera	Muscomorpha	Syrphoidea	Syrphidae					1
Butterfly catcher sleeve	Diptera	Brachycera	Muscomorpha	Oestroidea	Tachinidae	Phasinae	Cylindromyiini	Cylindromyia		1
Butterfly catcher sleeve	Diptera	Brachycera	Muscomorpha	Ephydroidea	Drosophilidae					2
Butterfly catcher sleeve	Diptera	Brachycera	Muscomorpha	Ephydroidea	Drosophilidae					1
Butterfly catcher sleeve	Diptera	Brachycera	Muscomorpha		Phoridae					1
Butterfly catcher sleeve	Diptera	Brachycera	Muscomorpha		Phoridae					2
Butterfly catcher sleeve	Diptera	Brachycera	Muscomorpha		Phoridae					1
Butterfly catcher sleeve	Diptera	Nematocera	Culicomorpha	Chironomoidea	Chironomidae					1
Butterfly catcher sleeve	Hemiptera	Auchenorrhyncha	Cicadomorpha	Membracoidea	Cicadellidae					1
Butterfly catcher sleeve	Orthoptera	Caelifera	Acrididea	Acridoidea	Acrididae	Calliptaminae		Calliptamus	Calliptamus italicus	3
Butterfly catcher sleeve	Orthoptera	Caelifera	Acrididea	Acridoidea	Acrididae	Oedipodinae	Oedipodini	Oedipoda	Oedipoda charpentieri	2
Butterfly catcher sleeve	Hemiptera	Auchenorrhyncha	Fulguromorpha	Fulguroidea	Dictyopharidae	Dictyopharinae	Dictyopharini	Dictyophara	Dictyophara sp.	1
Butterfly catcher sleeve	Hemiptera	Heteroptera	Cimicomorpha	Miroidea	Miridae	Mirinae	Mirini			3
Butterfly catcher sleeve	Hemiptera	Heteroptera	Cimicomorpha	Miroidea	Miridae				"Ninfa"	14
Butterfly catcher sleeve	Hemiptera	Heteroptera	Cimicomorpha	Miroidea	Miridae	Mirinae	Mirini			1
Butterfly catcher sleeve	Hemiptera	Heteroptera	Cimicomorpha	Reduvioidea	Reduviidae					1
Butterfly catcher sleeve	Hemiptera	Heteroptera	Cimicomorpha	Miroidea	Miridae					1
Butterfly catcher sleeve	Hemiptera	Auchenorrhyncha	Cicadomorpha	Membracoidea	Cicadellidae					1
Butterfly catcher sleeve	Hemiptera	Auchenorrhyncha	Cicadomorpha	Membracoidea	Cicadellidae					1
Butterfly catcher sleeve	Lepidoptera		Heteroneura	Gracillarioidea	Gracillariidae					1
Butterfly catcher sleeve	Lepidoptera		Heteroneura	Pyraloidea	Crambidae	Pyraustinae				1
Butterfly catcher sleeve	Lepidoptera		Heteroneura	Pyraloidea	Crambidae	Pyraustinae				1
Butterfly catcher sleeve	Lepidoptera		Heteroneura	Papilionoidea	Nymphalidae	Satyrinae	Satyrini	Pyronia	Pyronia cecilia	1
Butterfly catcher sleeve	Lepidoptera		Heteroneura	Gracillarioidea	Gracillariidae					1
Butterfly catcher sleeve	Lepidoptera	Glossata	Heteroneura	Noctuoidea	Noctuidae	Catocalinae		Tyta	Tyta luctuosa	1
Butterfly catcher sleeve	Lepidoptera	Glossata	Heteroneura	Pterophoroidea	Pterophoridae					3
Butterfly catcher sleeve	Lepidoptera		Heteroneura	Papilionoidea	Lycaenidae	Polyommatinae	Polyommatini	Aricia	Aricia cramera	1
Butterfly catcher sleeve	Lepidoptera		Heteroneura	Papilionoidea	Nymphalidae	Satyrinae	Satyrini	Pyronia	Pyronia tithonus	1
Butterfly catcher sleeve	Lepidoptera		Heteroneura	Papilionoidea	Pieridae	Pierinae	Pierini	Pieris	Pieris rapae	1
Butterfly catcher sleeve	Diptera	Brachycera	Muscomorpha	Syrphoidea	Syrphidae	Eristalinae	Milesiini	Syritta	Syritta sp.	5
Butterfly catcher sleeve	Diptera	Brachycera	Muscomorpha	Syrphoidea	Syrphidae	Syrphinae	Syrphini	Sphaerophoria	Sphaerophoria sp.	9
Butterfly catcher sleeve	Diptera	Brachycera	Muscomorpha	Syrphoidea	Syrphidae	Syrphinae	Syrphini	Sphaerophoria		1
Butterfly catcher sleeve	Diptera	Brachycera	Muscomorpha	Syrphoidea	Syrphidae					6
Butterfly catcher sleeve	Diptera	Brachycera	Muscomorpha	Syrphoidea	Syrphidae	Eristalinae	Eristalini	Eristalis	Eristalis tenax	4
Butterfly catcher sleeve	Diptera	Brachycera	Muscomorpha	Syrphoidea	Syrphidae					2
Butterfly catcher sleeve	Diptera	Brachycera	Muscomorpha	Syrphoidea	Syrphidae					1
Butterfly catcher sleeve	Diptera	Brachycera	Muscomorpha		Conopidae					2
Butterfly catcher sleeve	Diptera	Brachycera	Muscomorpha		Conopidae					1
Butterfly catcher sleeve	Diptera	Brachycera	Muscomorpha	Syrphoidea	Calliphoridae					1
Butterfly catcher sleeve	Diptera	Brachycera	Muscomorpha	Syrphoidea	Calliphoridae	Luciliinae		Lucilia	Lucilia sp.	5
Butterfly catcher sleeve	Diptera	Brachycera	Muscomorpha	Muscoidea	Muscidae					1
Butterfly catcher sleeve	Diptera	Brachycera	Muscomorpha	Muscoidea	Muscidae	Muscinae	Muscini	Musca	Musca domestica	6
Butterfly catcher sleeve	Diptera	Brachycera	Muscomorpha	Muscoidea	Muscidae					6
Butterfly catcher sleeve	Diptera	Brachycera	Muscomorpha	Oestroidea	Sarcophagidae					1
Butterfly catcher sleeve	Diptera	Brachycera	Muscomorpha	Oestroidea	Sarcophagidae					1
Butterfly catcher sleeve	Diptera	Brachycera	Muscomorpha	Oestroidea	Sarcophagidae					2
Butterfly catcher sleeve	Diptera	Brachycera	Muscomorpha		Phoridae					1
Butterfly catcher sleeve	Hemiptera	Auchenorrhyncha	Cicadomorpha	Membracoidea	Cicadellidae					2
Butterfly catcher sleeve	Hymenoptera	Apocrita		Vespoidea	Vespidae					1
Butterfly catcher sleeve	Hymenoptera	Apocrita		Vespoidea	Vespidae					1
Butterfly catcher sleeve	Hymenoptera	Apocrita		Apoidea	Halictidae					1
Butterfly catcher sleeve	Hymenoptera	Apocrita		Ichneumonoidea	Braconidae					2
Butterfly catcher sleeve	Hymenoptera	Apocrita	Aculeata	Vespoidea	Formicidae					1
Butterfly catcher sleeve	Orthoptera	Ensifera	Tettigoniidea	Tettigonioidea	Tettigoniidae	Bradyporinae	Ephippigerini	Ephippiger	Ephippiger sp.	1
Butterfly catcher sleeve	Orthoptera	Caelifera		Acridoidea	Acrididae	Calliptaminae		Calliptamus	Calliptamus italicus	1
Butterfly catcher sleeve	Orthoptera	Caelifera		Acridoidea	Acrididae	Calliptaminae		Calliptamus	Calliptamus italicus	1
Butterfly catcher sleeve	Orthoptera	Caelifera		Acridoidea	Acrididae	Oedipodinae	Oedipodini	Oedipoda	Oedipoda charpentieri	2
Butterfly catcher sleeve	Orthoptera	Caelifera		Acridoidea	Acrididae			Oedipoda		1
Butterfly catcher sleeve	Orthoptera	Caelifera		Acridoidea	Acrididae	Calliptaminae		Calliptamus		1
Butterfly catcher sleeve	Orthoptera	Ensifera	Tettigoniidea	Tettigonioidea	Tettigoniidae	Tettigoniinae	Platycleidini	Platycleis	Platycleis sp.1	1
Butterfly catcher sleeve	Coleoptera	Polyphaga	Cucujiformia	Tenebronoidea	Mordellidae					2
Butterfly catcher sleeve	Hemiptera	Auchenorrhyncha	Cicadomorpha	Membracoidea	Membracidae					2
Butterfly catcher sleeve	Hemiptera	Auchenorrhyncha	Cicadomorpha	Membracoidea	Membracidae					2
Butterfly catcher sleeve	Coleoptera	Polyphaga	Cucujiformia	Coccinelloidea	Coccinellidae	Coccinellinae	Coccinellini	Adalia	Adalia bipunctata	1
Butterfly catcher sleeve	Coleoptera	Polyphaga	Cucujiformia	Coccinelloidea	Coccinellidae	Coccinellinae		Coccinella	Coccinella septempunctata	2
Butterfly catcher sleeve	Coleoptera	Polyphaga	Bostrichiformia	Bostrichoidea	Ptinidae	Anobiinae				1
Butterfly catcher sleeve	Coleoptera	Polyphaga	Cucujiformia	Cucujoidea	Cucujidae					1
Butterfly catcher sleeve	Coleoptera	Polyphaga	Staphyliniformia	Staphylinoidea	Staphylinidae					1
Butterfly catcher sleeve	Neuroptera			Chrysopoidea	Chrysopidae	Chrysopinae	Chrysopini	Chrysopa	Chrysopa sp.	3
Butterfly catcher sleeve	Hemiptera	Heteroptera	Cimicomorpha	Miroidea	Miridae					1
Butterfly catcher sleeve	Hemiptera	Heteroptera	Cimicomorpha	Miroidea	Miridae					11
Butterfly catcher sleeve	Hemiptera	Heteroptera	Cimicomorpha	Miroidea	Miridae					4
Butterfly catcher sleeve	Hemiptera	Heteroptera	Cimicomorpha	Miroidea	Miridae				"Ninfa"	2
Butterfly catcher sleeve	Hemiptera	Heteroptera	Cimicomorpha	Miroidea	Miridae					1
Pan traps	Diptera	Brachycera	Muscomorpha	Muscoidea	Muscidae	Muscinae	Muscini	Musca	Musca domestica	11
Pan traps	Diptera	Brachycera	Muscomorpha	Muscoidea	Muscidae	Muscinae	Muscini	Musca	Musca domestica	5
Pan traps	Diptera	Brachycera	Muscomorpha	Muscoidea	Muscidae					1
Pan traps	Diptera	Brachycera	Muscomorpha	Syrphoidea	Syrphidae					1
Pan traps	Diptera	Brachycera	Muscomorpha	Ephydroidea	Drosophilidae					5
Pan traps	Diptera	Nematocera	Bibionomorpha	Bibionoidea	Bibionidae					1
Pan traps	Diptera	Nematocera	Bibionomorpha	Bibionoidea	Bibionidae					1
Pan traps	Diptera	Nematocera	Bibionomorpha	Bibionoidea	Bibionidae					1
Pan traps	Diptera	Brachycera	Muscomorpha	Oestroidea	Tachinidae					1
Pan traps	Coleoptera	Polyphaga	Cucujiformia	Coccinelloidea	Coccinellidae	Coccinellinae	Coccinellini	Adalia	Adalia bipunctata	1
Pan traps	Hemiptera	Auchenorrhyncha	Cicadomorpha	Membracoidea	Cicadellidae					1
Pan traps	Coleoptera	Polyphaga	Cucujiformia	Tenebronoidea	Mordellidae					4
Pan traps	Coleoptera	Polyphaga	Cucujiformia	Tenebronoidea	Mordellidae					1
Pan traps	Coleoptera	Polyphaga	Tenebrionoidea	Cucujiformia	Oedemeridae	Oedemerinae	Oedemerini	Oedemera	Oedemera sp.	3
Pan traps	Hymenoptera	Apocrita		Apoidea	Andrenidae	Andreninae		Andrena		1
Pan traps	Hymenoptera	Apocrita		Apoidea	Halictidae	Halictinae	Halictini	Lasioglossum		1
Pan traps	Hymenoptera	Apocrita		Apoidea						1
Pan traps	Hymenoptera	Apocrita								1
Pan traps	Hymenoptera	Apocrita		Evanioidea	Gasteruptiidae					1
Pan traps	Hymenoptera	Apocrita		Evanioidea	Gasteruptiidae					1
Pan traps	Hymenoptera	Apocrita		Vespoidea	Vespidae	Polistinae		Polistes	Polistes gallicus	1
Pan traps	Hemiptera	Heteroptera	Cimicomorpha	Miroidea	Miridae					2
Pan traps	Hemiptera	Heteroptera	Cimicomorpha	Miroidea	Miridae	Mirinae	Mirini			3
Butterfly catcher sleeve	Diptera	Brachycera	Muscomorpha	Syrphoidea	Syrphidae	Syrphinae	Syrphini	Sphaerophoria	Sphaerophoria sp.	4
Butterfly catcher sleeve	Diptera	Brachycera	Muscomorpha	Syrphoidea	Syrphidae	Syrphinae	Syrphini	Sphaerophoria	Sphaerophoria sp.	1
Butterfly catcher sleeve	Diptera	Brachycera	Muscomorpha	Syrphoidea	Syrphidae	Syrphinae	Syrphini	Sphaerophoria	Sphaerophoria sp.	1
Butterfly catcher sleeve	Diptera	Brachycera	Muscomorpha	Muscoidea	Muscidae					1
Butterfly catcher sleeve	Diptera	Brachycera	Muscomorpha	Muscoidea	Muscidae					1
Butterfly catcher sleeve	Diptera	Brachycera	Muscomorpha	Muscoidea	Muscidae					1
Butterfly catcher sleeve	Diptera	Brachycera	Muscomorpha	Muscoidea	Muscidae					1
Butterfly catcher sleeve	Diptera	Brachycera	Muscomorpha	Muscoidea	Muscidae	Muscinae	Muscini	Musca		4
Butterfly catcher sleeve	Diptera	Brachycera	Muscomorpha	Syrphoidea	Calliphoridae	Luciliinae		Lucilia	Lucilia sp.	12
Butterfly catcher sleeve	Diptera	Brachycera	Asilomorpha	Asiloidea	Bombyliidae					1
Butterfly catcher sleeve	Hemiptera	Auchenorrhyncha	Cicadomorpha	Membracoidea	Cicadellidae	Typhlocybinae	Empoascini	Empoasca		4
Butterfly catcher sleeve	Diptera	Brachycera	Muscomorpha	Lonchaeoidea	Lonchaeidae					1
Butterfly catcher sleeve	Diptera	Brachycera	Muscomorpha	Lonchaeoidea	Lonchaeidae					1
Butterfly catcher sleeve	Hemiptera	Sternorrhyncha		Psylloidea	Psyllidae					4
Butterfly catcher sleeve	Diptera	Brachycera	Muscomorpha		Phoridae					1
Butterfly catcher sleeve	Hemiptera	Heteroptera	Pentatomomorpha	Lygaeoidea	Lygaeidae					1
Butterfly catcher sleeve	Diptera	Brachycera	Muscomorpha	Ephydroidea	Drosophilidae					2
Butterfly catcher sleeve	Hemiptera	Auchenorrhyncha	Cicadomorpha	Membracoidea	Cicadellidae					1
Butterfly catcher sleeve	Hemiptera	Auchenorrhyncha	Cicadomorpha	Membracoidea	Cicadellidae					1
Butterfly catcher sleeve	Lepidoptera	Glossata	Heteroneura	Noctuoidea	Noctuidae		Acontiini	Acontia	Acontia lucida	1
Butterfly catcher sleeve	Lepidoptera	Glossata	Heteroneura	Geometroidea	Geometridae	Sterrhinae	Rhodometrini	Rhodometra	Rhodometra sacraria	1
Butterfly catcher sleeve	Lepidoptera	Glossata	Heteroneura	Pterophoroidea	Pterophoridae					1
Butterfly catcher sleeve	Lepidoptera		Heteroneura	Papilionoidea	Lycaenidae	Polyommatinae	Polyommatini	Aricia	Aricia cramera	4
Butterfly catcher sleeve	Lepidoptera		Heteroneura	Papilionoidea	Pieridae	Pierinae	Pierini	Pieris	Pieris rapae	6
Butterfly catcher sleeve	Orthoptera	Caelifera		Acridoidea	Acrididae	Calliptaminae		Calliptamus	Calliptamus italicus	1
Butterfly catcher sleeve	Orthoptera	Caelifera		Acridoidea	Acrididae	Calliptaminae		Calliptamus	Calliptamus italicus	1
Butterfly catcher sleeve	Orthoptera	Caelifera		Acridoidea	Acrididae	Calliptaminae		Calliptamus	Calliptamus italicus	1
Butterfly catcher sleeve	Orthoptera	Caelifera		Acridoidea	Acrididae	Calliptaminae		Calliptamus	Calliptamus wattenwylianus	3
Butterfly catcher sleeve	Orthoptera	Caelifera		Acridoidea	Acrididae	Oedipodinae	Oedipodini	Oedipoda	Oedipoda caerulescens	1
Butterfly catcher sleeve	Orthoptera	Caelifera		Acridoidea	Acrididae	Oedipodinae	Oedipodini	Oedipoda	Oedipoda charpentieri	1
Butterfly catcher sleeve	Orthoptera	Caelifera		Acridoidea	Acrididae	Gomphocerinae	Gomphocerini	Chorthippus		1
Butterfly catcher sleeve	Orthoptera	Ensifera	Tettigoniidea	Tettigonioidea	Tettigoniidae	Tettigoniinae		Platycleis	Platycleis sp.2	1
Butterfly catcher sleeve	Coleoptera	Polyphaga	Cucujiformia	Tenebronoidea	Mordellidae					1
Butterfly catcher sleeve	Coleoptera	Polyphaga	Cucujiformia	Tenebronoidea	Mordellidae					1
Butterfly catcher sleeve	Hemiptera	Auchenorrhyncha	Cicadomorpha	Membracoidea	Cicadellidae					2
Butterfly catcher sleeve	Coleoptera	Polyphaga	Cucujiformia	Coccinelloidea	Coccinellidae	Coccinellinae	Coccinellini	Adalia	Adalia bipunctata	4
Butterfly catcher sleeve	Hemiptera	Heteroptera	Pentatomomorpha	Pentatomoidea	Scutelleridae					1
Butterfly catcher sleeve	Hemiptera	Heteroptera	Cimicomorpha	Miroidea	Miridae				"Ninfa"	1
Butterfly catcher sleeve									"Cagarrutis vulgaris", una hez de oruga	1
Butterfly catcher sleeve	Hymenoptera	Apocrita		Vespoidea	Vespidae					1
Butterfly catcher sleeve	Hymenoptera	Apocrita		Vespoidea	Vespidae					1
Butterfly catcher sleeve	Hymenoptera	Apocrita		Vespoidea	Vespidae	Polistinae		Polistes	Polistes gallicus	1
Butterfly catcher sleeve	Hymenoptera	Apocrita		Vespoidea	Vespidae	Polistinae		Polistes	Polistes gallicus	1
Butterfly catcher sleeve	Hymenoptera	Apocrita		Vespoidea	Vespidae					1
Butterfly catcher sleeve	Hymenoptera	Apocrita		Apoidea	Andrenidae					1
Butterfly catcher sleeve	Hymenoptera	Apocrita		Ichneumonoidea	Braconidae					1
Butterfly catcher sleeve	Hymenoptera	Apocrita		Apoidea						1
Butterfly catcher sleeve	Hymenoptera	Apocrita		Ichneumonoidea	Braconidae					1
Butterfly catcher sleeve	Hymenoptera	Apocrita		Chalcidoidea	Trichogrammatidae					1
Butterfly catcher sleeve	Hymenoptera	Apocrita		Apoidea	Halictidae	Halictinae	Halictini	Lasioglossum	Lasioglossum sp1	1
Butterfly catcher sleeve	Hymenoptera	Apocrita		Apoidea	Halictidae	Halictinae	Halictini	Lasioglossum	Lasioglossum sp2	1
Butterfly catcher sleeve	Hymenoptera	Apocrita	Proctotrupomorpha	Chalcidoidea	Aphelinidae					1
Butterfly catcher sleeve	Mantodea				Amelidae	Amelinae		Apteromantis	Apteromantis aptera	1
Butterfly catcher sleeve	Hemiptera	Heteroptera	Cimicomorpha	Miroidea	Miridae					11
Butterfly catcher sleeve	Hemiptera	Heteroptera	Cimicomorpha	Miroidea	Miridae					6
Butterfly catcher sleeve	Hemiptera	Heteroptera	Cimicomorpha	Miroidea	Miridae					2
Butterfly catcher sleeve	Hemiptera	Heteroptera	Cimicomorpha	Miroidea	Miridae					3
Butterfly catcher sleeve	Hemiptera	Heteroptera	Cimicomorpha	Miroidea	Miridae					6
Butterfly catcher sleeve	Hemiptera	Heteroptera	Pentatomomorpha	Lygaeoidea	Lygaeidae					1
Butterfly catcher sleeve	Thysanoptera								"Trips"	1
Butterfly catcher sleeve	Diptera	Brachycera	Muscomorpha		Phoridae					1
Butterfly catcher sleeve	Hemiptera	Heteroptera	Cimicomorpha	Cimicoidea	Anthocoridae	Anthocorinae	Oriini	Orius	Orius sp.	1
Pan traps	Diptera	Brachycera	Muscomorpha	Muscoidea	Muscidae	Muscinae	Muscini	Musca	Musca domestica	11
Pan traps	Diptera	Brachycera	Muscomorpha	Muscoidea	Muscidae					7
Pan traps	Diptera	Brachycera	Muscomorpha	Tephritoidea	Tephritidae					1
Pan traps	Diptera	Brachycera	Muscomorpha	Ephydroidea	Drosophilidae					7
Pan traps	Diptera	Brachycera	Muscomorpha		Phoridae					6
Pan traps	Diptera	Brachycera	Muscomorpha		Phoridae					1
Pan traps	Diptera	Brachycera	Muscomorpha	Muscoidea	Muscidae					1
Pan traps	Hymenoptera	Apocrita		Apoidea	Halictidae	Halictinae	Halictini	Lasioglossum		1
Pan traps	Hymenoptera	Apocrita		Apoidea	Halictidae	Halictinae	Halictini	Lasioglossum		2
Pan traps	Hymenoptera	Apocrita		Apoidea	Halictidae	Halictinae	Halictini	Lasioglossum		1
Pan traps	Hymenoptera	Apocrita		Apoidea	Halictidae	Halictinae	Halictini	Lasioglossum		1
Pan traps	Hymenoptera	Apocrita		Apoidea	Andrenidae					1
Pan traps	Hymenoptera	Apocrita		Apoidea	Andrenidae					1
Pan traps	Hymenoptera	Apocrita		Apoidea	Andrenidae					1
Pan traps	Hymenoptera	Apocrita		Chalcidoidea	Trichogrammatidae					1
Pan traps	Hymenoptera	Apocrita		Chalcidoidea	Trichogrammatidae					1
Pan traps	Hymenoptera	Apocrita		Apoidea	Halictidae	Halictinae	Halictini	Lasioglossum		1
Pan traps	Coleoptera	Polyphaga	Tenebrionoidea	Cucujiformia	Oedemeridae	Oedemerinae	Oedemerini	Oedemera	Oedemera sp.	4
Pan traps	Coleoptera	Polyphaga	Cucujiformia	Cleroidea	Cleridae	Clerinae		Trichodes	Trichodes alvearius	1
Pan traps	Coleoptera	Polyphaga	Cucujiformia	Tenebronoidea	Mordellidae					9
Pan traps	Coleoptera	Polyphaga	Cucujiformia	Tenebronoidea	Mordellidae					3
Pan traps	Coleoptera	Polyphaga	Cucujiformia	Tenebronoidea	Mordellidae					3
Pan traps	Coleoptera	Polyphaga	Cucujiformia	Coccinelloidea	Coccinellidae	Coccinellinae	Coccinellini	Adalia	Adalia bipunctata	1
Pan traps	Coleoptera	Polyphaga	Cucujiformia	Coccinelloidea	Coccinellidae	Coccinellinae	Coccinellini	Adalia	Adalia bipunctata	2
Pan traps	Coleoptera	Polyphaga	Cucujiformia	Cucujoidea	Nitidulidae?					2
Pan traps	Coleoptera	Polyphaga	Cucujiformia	Chrysomeloidea	Chrysomelidae	Alticinae				1
Pan traps	Coleoptera	Polyphaga	Cucujiformia	Cleroidea	Cleridae					1
Pan traps	Hemiptera	Auchenorrhyncha	Cicadomorpha	Membracoidea	Cicadellidae					1
Pan traps	Hemiptera	Heteroptera	Cimicomorpha	Miroidea	Miridae					1
Pan traps	Hemiptera	Heteroptera	Cimicomorpha	Miroidea	Miridae					2
Pan traps	Hemiptera	Heteroptera	Cimicomorpha	Miroidea	Miridae					2
Pan traps	Hemiptera	Heteroptera	Pentatomomorpha	Lygaeoidea	Lygaeidae					2
Pan traps	Hemiptera	Heteroptera	Cimicomorpha	Cimicoidea	Anthocoridae					1
Pan traps	Thysanoptera								"Trips"	1
